# Supplementary material for: Trends in mortality and associated factors among neonates hospitalized at Muhimbili national hospital, Tanzania: A three-year retrospective study
Source: PLoS One. 2024 Nov 8;19(11):e0310256. doi: 10.1371/journal.pone.0310256 (PMC11548724; doi:10.1371/journal.pone.0310256)
Supplement: S1 Dataset — (XLSX) [file pone.0310256.s002.xlsx]

## Sheet: FINAL DATASET FOR NEONATAL MORT
Study_ID	Gestational_Age	Gender	BIRTH_WEIGHT	APGARScore5MIN	PLACEOFDELIVERY	MODEOFDELIVERY	AGE	NEONATALSTATUS
N1	36.0553	Male	3200	9	MNH	Caesarean section	26	Died
N2	40.2275	Male	4510	10	Referral	Caesarean section	19.0859	Alive
N3	36.901	Male	3500	10	MNH	Caesarean section	24.6786	Alive
N4	36.8294	Male	3200	10	MNH	SVD	33.9003	Alive
N5	35.6941	Female	3030	10	MNH	Caesarean section	24	Alive
N6	33.5076	Male	2470	10	MNH	Caesarean section	23.331	Alive
N7	42	Male	4190	9	MNH	SVD	25	Alive
N8	42	Male	3700	10	Referral	SVD	25	Died
N9	42	Male	3700	10	Referral	Caesarean section	20.8192	Alive
N10	42	Male	3400	6	MNH	Caesarean section	20.9597	Alive
N11	42	Female	3240	9	MNH	Caesarean section	22	Alive
N12	42	Female	2900	8	MNH	Caesarean section	23	Alive
N13	42	Female	2900	9	MNH	SVD	23.9531	Alive
N14	42	Male	2660	8	MNH	Caesarean section	24	Died
N15	42	Female	2500	10	MNH	SVD	33	Alive
N16	42	Female	1957	4	Referral	Caesarean section	39	Died
N17	42	Male	4520	10	MNH	Caesarean section	29	Alive
N18	42	Male	4100	10	MNH	Caesarean section	36	Alive
N19	42	Female	4010	10	MNH	SVD	20.3698	Alive
N20	42	Female	3810	10	MNH	Caesarean section	26	Alive
N21	42	Male	3800	10	Referral	SVD	34	Alive
N22	42	Female	3600	10	MNH	Caesarean section	26	Alive
N23	42	Female	3600	10	MNH	Caesarean section	30.831	Alive
N24	42	Male	3500	10	MNH	SVD	33	Alive
N25	42	Male	3460	9	MNH	Caesarean section	27.1241	Alive
N26	42	Female	3400	10	MNH	Caesarean section	29	Alive
N27	42	Male	3400	10	MNH	Caesarean section	31.2323	Alive
N28	42	Male	3350	2	MNH	Caesarean section	18	Alive
N29	42	Female	3300	10	MNH	Caesarean section	19	Alive
N30	42	Male	3100	10	MNH	Caesarean section	20	Alive
N31	42	Male	3020	10	MNH	SVD	28	Alive
N32	42	Female	3000	9	MNH	Caesarean section	22	Alive
N33	42	Female	2900	10	MNH	Caesarean section	25	Alive
N34	42	Female	2890	10	MNH	Caesarean section	23.3007	Alive
N35	42	Female	2700	10	MNH	SVD	33	Alive
N36	42	Female	2700	4	MNH	Caesarean section	28	Alive
N37	42	Female	2700	9	MNH	Caesarean section	30.0277	Alive
N38	42	Male	2690	8.34317	MNH	Caesarean section	18.2743	Alive
N39	42	Female	2300	10	MNH	SVD	32.6461	Alive
N40	42	Female	2270	6	Referral	SVD	29.2812	Died
N41	42	Female	2200	9	MNH	SVD	32.9255	Alive
N42	42	Male	1710	9	MNH	Assisted vaginal delivery	33	Died
N43	41	Female	5100	10	MNH	SVD	34	Alive
N44	41	Female	4920	9	MNH	SVD	37	Alive
N45	41	Female	4850	10	MNH	Caesarean section	24	Alive
N46	41	Female	4520	10	MNH	SVD	32	Alive
N47	41	Male	4480	10	MNH	SVD	27	Alive
N48	41	Male	4400	10	MNH	Caesarean section	27	Alive
N49	41	Male	4300	10	Referral	Caesarean section	15.6034	Alive
N50	41	Female	4200	10	MNH	Caesarean section	28	Alive
N51	41	Male	4100	10	Referral	SVD	36	Alive
N52	41	Female	4000	9	MNH	Caesarean section	36	Alive
N53	41	Male	4000	10	MNH	Caesarean section	33	Alive
N54	41	Female	4000	10	MNH	Caesarean section	27	Alive
N55	41	Female	4000	7	MNH	Caesarean section	38.7971	Alive
N56	41	Male	3900	10	MNH	Caesarean section	26.5592	Alive
N57	41	Female	3800	10	Referral	Caesarean section	33	Alive
N58	41	Male	3800	10	MNH	Caesarean section	25	Alive
N59	41	Female	3750	10	MNH	Caesarean section	21	Alive
N60	41	Female	3700	10	MNH	Caesarean section	28.262	Alive
N61	41	Female	3630	10	MNH	Caesarean section	29	Alive
N62	41	Male	3600	7	MNH	Caesarean section	36	Alive
N63	41	Female	3600	10	MNH	Caesarean section	33	Alive
N64	41	Male	3600	10	MNH	Caesarean section	25	Alive
N65	41	Female	3600	10	MNH	Caesarean section	19	Alive
N66	41	Male	3600	10	MNH	Caesarean section	18	Alive
N67	41	Male	3500	10	MNH	Caesarean section	32	Alive
N68	41	Female	3500	8	MNH	SVD	25	Alive
N69	41	Female	3450	6	Referral	SVD	30	Alive
N70	41	Female	3400	10	Referral	SVD	34	Alive
N71	41	Female	3400	9	MNH	Caesarean section	32	Alive
N72	41	Female	3350	10	MNH	Caesarean section	26	Alive
N73	41	Male	3350	10	MNH	Caesarean section	24	Alive
N74	41	Female	3340	10	MNH	Caesarean section	24	Alive
N75	41	Male	3300	10	MNH	Caesarean section	29	Alive
N76	41	Female	3300	10	MNH	SVD	29.0123	Alive
N77	41	Female	3270	10	MNH	Caesarean section	24	Alive
N78	41	Male	3250	9	MNH	SVD	29	Alive
N79	41	Female	3180	9	MNH	Caesarean section	33	Died
N80	41	Male	3130	7	MNH	Caesarean section	29	Alive
N81	41	Female	3120	10	MNH	Caesarean section	23	Alive
N82	41	Male	3100	10	MNH	Caesarean section	34	Alive
N83	41	Male	3100	9	MNH	Caesarean section	35.7308	Alive
N84	41	Female	3100	10	MNH	Caesarean section	33.1976	Alive
N85	41	Male	3100	10	MNH	Caesarean section	32.1879	Alive
N86	41	Female	3100	9	MNH	Caesarean section	38.7647	Alive
N87	41	Female	3070	7	MNH	SVD	35.4921	Alive
N88	41	Female	3010	10	MNH	Caesarean section	29.9609	Alive
N89	41	Male	3000	6	Referral	SVD	36	Alive
N90	41	Male	3000	8	MNH	Caesarean section	22	Alive
N91	41	Male	3000	10	Referral	Caesarean section	19	Alive
N92	41	Male	3000	10	MNH	Caesarean section	22.1768	Alive
N93	41	Female	2940	9	MNH	Caesarean section	32.4817	Alive
N94	41	Female	2900	10	MNH	Caesarean section	34	Alive
N95	41	Female	2900	10	MNH	Caesarean section	29	Alive
N96	41	Female	2900	10	MNH	Caesarean section	25	Alive
N97	41	Male	2900	10	Referral	SVD	27.549	Alive
N98	41	Male	2880	10	MNH	Caesarean section	35	Alive
N99	41	Female	2820	10	MNH	Caesarean section	26.539	Alive
N100	41	Male	2800	10	Referral	SVD	35	Alive
N101	41	Female	2800	7	Referral	SVD	33	Alive
N102	41	Male	2800	8	MNH	Caesarean section	32	Alive
N103	41	Female	2700	10	MNH	Caesarean section	27	Alive
N104	41	Female	2700	8	Referral	Caesarean section	23	Alive
N105	41	Male	2700	10	MNH	Caesarean section	28.7153	Alive
N106	41	Male	2700	10	MNH	SVD	24.6125	Alive
N107	41	Male	2700	10	MNH	SVD	32.9443	Alive
N108	41	Male	2650	10	MNH	Caesarean section	35.8328	Alive
N109	41	Female	2100	9	MNH	SVD	32	Alive
N110	41	Male	2085	10	MNH	Caesarean section	30	Alive
N111	41	Male	3289.13	10	MNH	SVD	25	Alive
N112	40	Female	4900	9	Referral	Caesarean section	23.1619	Alive
N113	40	Male	4890	10	MNH	SVD	27	Alive
N114	40	Male	4890	10	MNH	Caesarean section	15.9614	Alive
N115	40	Female	4700	10	Referral	Caesarean section	32.5174	Alive
N116	40	Male	4660	10	MNH	Caesarean section	26.0935	Alive
N117	40	Female	4630	10	MNH	SVD	29.1971	Alive
N118	40	Female	4500	9	Referral	SVD	38	Alive
N119	40	Female	4500	10	MNH	Caesarean section	31	Alive
N120	40	Male	4500	9	MNH	Caesarean section	27	Alive
N121	40	Female	4450	10	MNH	Caesarean section	23.6527	Alive
N122	40	Male	4400	10	MNH	Caesarean section	32	Alive
N123	40	Male	4400	10	MNH	Caesarean section	31	Alive
N124	40	Male	4400	8	MNH	SVD	29	Alive
N125	40	Male	4350	9	MNH	Assisted vaginal delivery	31	Alive
N126	40	Female	4320	9	MNH	Caesarean section	23	Alive
N127	40	Male	4300	10	MNH	SVD	37	Alive
N128	40	Male	4300	10	MNH	SVD	33	Alive
N129	40	Male	4300	9	MNH	Caesarean section	30	Alive
N130	40	Male	4200	10	MNH	Caesarean section	35	Alive
N131	40	Female	4200	10	MNH	Caesarean section	30	Alive
N132	40	Male	4200	9	MNH	SVD	30	Alive
N133	40	Male	4160	10	MNH	Caesarean section	27	Alive
N134	40	Male	4160	10	MNH	SVD	33.5755	Alive
N135	40	Male	4150	10	MNH	SVD	39	Alive
N136	40	Female	4120	10	MNH	Caesarean section	23	Alive
N137	40	Female	4100	10	MNH	SVD	35	Alive
N138	40	Female	4100	10	MNH	SVD	27	Alive
N139	40	Female	4050	10	MNH	SVD	36	Alive
N140	40	Female	4050	10	MNH	Caesarean section	30	Alive
N141	40	Male	4030	10	MNH	Caesarean section	27	Alive
N142	40	Male	4030	10	MNH	Caesarean section	30.1562	Alive
N143	40	Male	4030	10	MNH	SVD	31.6901	Alive
N144	40	Male	4020	10	MNH	SVD	29	Alive
N145	40	Female	4000	9	MNH	Caesarean section	35	Alive
N146	40	Female	4000	10	MNH	Caesarean section	32	Alive
N147	40	Male	4000	10	MNH	Caesarean section	33.9882	Alive
N148	40	Male	4000	10	Referral	SVD	31.6753	Alive
N149	40	Male	3900	10	MNH	Caesarean section	32	Alive
N150	40	Female	3900	8	MNH	SVD	29	Alive
N151	40	Male	3900	6	Referral	SVD	26.5541	Alive
N152	40	Female	3850	10	MNH	Caesarean section	29	Alive
N153	40	Male	3820	9	MNH	Caesarean section	30	Alive
N154	40	Male	3800	8	MNH	SVD	33	Alive
N155	40	Female	3800	10	MNH	Caesarean section	30	Alive
N156	40	Male	3800	10	MNH	Caesarean section	26	Alive
N157	40	Female	3800	10	MNH	Caesarean section	26	Alive
N158	40	Female	3800	10	MNH	Caesarean section	23.4983	Alive
N159	40	Female	3790	9	MNH	SVD	38.2362	Alive
N160	40	Male	3780	9	MNH	SVD	27	Alive
N161	40	Male	3750	9	MNH	Caesarean section	21.978	Alive
N162	40	Female	3720	10	MNH	Caesarean section	36	Alive
N163	40	Male	3720	10	MNH	Caesarean section	28	Alive
N164	40	Male	3720	8.77573	MNH	SVD	26	Alive
N165	40	Male	3700	10	MNH	Caesarean section	35	Alive
N166	40	Female	3700	9	MNH	Caesarean section	32	Alive
N167	40	Female	3700	10	MNH	Caesarean section	30	Alive
N168	40	Female	3700	10	MNH	SVD	21	Alive
N169	40	Female	3700	10	MNH	Caesarean section	29.3435	Alive
N170	40	Female	3700	9	MNH	Caesarean section	24.9089	Alive
N171	40	Male	3700	9	MNH	SVD	22.6682	Alive
N172	40	Male	3660	10	MNH	Caesarean section	32	Alive
N173	40	Female	3650	8.04337	MNH	SVD	28	Alive
N174	40	Male	3650	9	MNH	Caesarean section	23	Alive
N175	40	Male	3650	7	MNH	Caesarean section	18	Alive
N176	40	Female	3650	9	MNH	SVD	15.1878	Alive
N177	40	Female	3640	9	MNH	Caesarean section	26	Alive
N178	40	Male	3640	10	MNH	SVD	35.61	Alive
N179	40	Female	3620	10	MNH	Caesarean section	28	Alive
N180	40	Male	3600	8	MNH	Caesarean section	32	Alive
N181	40	Female	3600	10	MNH	Caesarean section	32	Alive
N182	40	Male	3600	6	Referral	Caesarean section	30	Alive
N183	40	Female	3600	10	MNH	Caesarean section	28	Alive
N184	40	Female	3600	10	MNH	Caesarean section	27	Alive
N185	40	Female	3600	7	MNH	Caesarean section	25	Alive
N186	40	Female	3550	9	MNH	Caesarean section	23	Alive
N187	40	Male	3540	10	MNH	Caesarean section	30	Alive
N188	40	Female	3530	10	MNH	Caesarean section	25	Alive
N189	40	Male	3520	10	MNH	Caesarean section	25	Alive
N190	40	Female	3510	10	MNH	Caesarean section	33	Alive
N191	40	Male	3500	10	MNH	Caesarean section	32	Alive
N192	40	Male	3500	10	Referral	Caesarean section	32	Alive
N193	40	Male	3500	10	MNH	Caesarean section	24	Alive
N194	40	Male	3500	10	MNH	Caesarean section	21	Alive
N195	40	Female	3500	10	MNH	SVD	20	Alive
N196	40	Female	3500	9	MNH	SVD	36.1793	Alive
N197	40	Male	3480	10	MNH	Caesarean section	26	Alive
N198	40	Male	3450	10	MNH	Caesarean section	32	Alive
N199	40	Male	3450	10	MNH	Caesarean section	24	Alive
N200	40	Female	3430	10	MNH	SVD	24	Alive
N201	40	Female	3400	9	MNH	SVD	30	Alive
N202	40	Female	3400	9	Referral	SVD	28	Alive
N203	40	Male	3400	7	Referral	SVD	27	Alive
N204	40	Female	3400	10	MNH	Caesarean section	25	Alive
N205	40	Male	3400	10	Referral	SVD	23	Alive
N206	40	Female	3400	10	MNH	Caesarean section	22	Alive
N207	40	Female	3400	10	Referral	SVD	22.4124	Died
N208	40	Male	3400	6	Referral	Caesarean section	23.3993	Alive
N209	40	Male	3400	10	MNH	Caesarean section	26.6045	Alive
N210	40	Female	3400	9	MNH	SVD	27.0735	Alive
N211	40	Male	3390	10	Referral	Caesarean section	26	Alive
N212	40	Male	3360	10	MNH	Caesarean section	29	Alive
N213	40	Female	3360	7	MNH	Caesarean section	27	Alive
N214	40	Male	3350	10	MNH	Caesarean section	28	Alive
N215	40	Female	3340	10	MNH	Caesarean section	29	Alive
N216	40	Male	3330	9	MNH	Caesarean section	26	Alive
N217	40	Male	3310	10	Referral	SVD	21.8212	Alive
N218	40	Female	3300	10	MNH	Caesarean section	34	Alive
N219	40	Male	3300	9	MNH	Caesarean section	28	Alive
N220	40	Female	3300	10	MNH	SVD	27	Alive
N221	40	Male	3300	10	MNH	Caesarean section	26	Alive
N222	40	Female	3300	10	MNH	Caesarean section	18.9528	Alive
N223	40	Male	3300	10	MNH	Caesarean section	31.0417	Alive
N224	40	Female	3300	10	MNH	Caesarean section	27.0712	Alive
N225	40	Male	3300	10	MNH	SVD	30.8127	Alive
N226	40	Female	3270	10	MNH	Caesarean section	24	Alive
N227	40	Male	3260	7	MNH	Caesarean section	40	Died
N228	40	Male	3255	8	MNH	Caesarean section	38.7927	Alive
N229	40	Male	3250	10	MNH	Caesarean section	34	Alive
N230	40	Female	3250	10	Referral	Assisted vaginal delivery	31	Alive
N231	40	Female	3250	10	Referral	Assisted vaginal delivery	31	Alive
N232	40	Male	3250	10	MNH	Caesarean section	24	Alive
N233	40	Female	3250	10	MNH	Caesarean section	24.8915	Alive
N234	40	Male	3200	10	MNH	Caesarean section	40	Alive
N235	40	Female	3200	8	MNH	Caesarean section	38	Alive
N236	40	Female	3200	8	Referral	SVD	38	Alive
N237	40	Female	3200	10	MNH	Caesarean section	37	Alive
N238	40	Male	3200	9	MNH	Caesarean section	32	Alive
N239	40	Male	3200	10	MNH	Caesarean section	31	Alive
N240	40	Male	3200	10	MNH	Caesarean section	29	Alive
N241	40	Male	3200	8	MNH	Caesarean section	28	Alive
N242	40	Female	3200	10	MNH	Caesarean section	26	Alive
N243	40	Male	3200	10	Referral	SVD	25.0109	Died
N244	40	Male	3200	10	Referral	SVD	17.7542	Died
N245	40	Male	3200	10	MNH	Caesarean section	30.8786	Alive
N246	40	Male	3200	10	MNH	Caesarean section	30.7529	Alive
N247	40	Male	3200	10	MNH	Caesarean section	26.8906	Alive
N248	40	Male	3200	10	MNH	Caesarean section	29.8598	Alive
N249	40	Female	3200	2	MNH	SVD	14.9482	Alive
N250	40	Female	3190	10	MNH	SVD	37	Alive
N251	40	Male	3140	4	MNH	Assisted vaginal delivery	30	Died
N252	40	Female	3140	10	MNH	Caesarean section	23	Alive
N253	40	Male	3130	10	MNH	Caesarean section	24	Alive
N254	40	Male	3100	10	MNH	Caesarean section	41	Alive
N255	40	Male	3100	10	MNH	Caesarean section	23.4373	Alive
N256	40	Male	3080	10	MNH	Caesarean section	24.3792	Alive
N257	40	Female	3060	10	MNH	Caesarean section	18	Alive
N258	40	Female	3050	10	MNH	SVD	31	Alive
N259	40	Male	3020	8	MNH	Caesarean section	23	Alive
N260	40	Male	3000	10	MNH	SVD	35	Alive
N261	40	Male	3000	10	Referral	Caesarean section	33	Alive
N262	40	Female	3000	10	Referral	SVD	30	Alive
N263	40	Male	3000	10	MNH	Caesarean section	28	Alive
N264	40	Female	3000	10	MNH	Caesarean section	28	Alive
N265	40	Female	3000	10	MNH	Caesarean section	24	Alive
N266	40	Female	3000	6	Referral	SVD	20	Died
N267	40	Female	3000	10	MNH	Caesarean section	20	Alive
N268	40	Male	3000	10	Referral	SVD	15.4485	Died
N269	40	Male	3000	6	Referral	Assisted vaginal delivery	32.027	Alive
N270	40	Female	3000	10	MNH	Caesarean section	29.2996	Alive
N271	40	Female	3000	10	MNH	Caesarean section	34.8528	Alive
N272	40	Male	3000	7.16186	Referral	SVD	30.2653	Alive
N273	40	Male	2990	10	MNH	Caesarean section	30.1563	Alive
N274	40	Female	2960	10	MNH	Caesarean section	31	Alive
N275	40	Female	2960	10	MNH	Caesarean section	18	Alive
N276	40	Female	2930	10	MNH	Caesarean section	22.5743	Alive
N277	40	Female	2900	10	MNH	SVD	36	Alive
N278	40	Female	2900	8	MNH	SVD	33	Died
N279	40	Female	2900	10	MNH	Caesarean section	32	Alive
N280	40	Female	2900	10	Referral	SVD	25	Alive
N281	40	Female	2900	10	Referral	SVD	21	Alive
N282	40	Male	2900	9	MNH	Caesarean section	22.7891	Alive
N283	40	Female	2900	6	Referral	SVD	22.9342	Alive
N284	40	Female	2900	10	Referral	SVD	19.593	Alive
N285	40	Male	2880	6	MNH	SVD	24	Alive
N286	40	Male	2870	10	MNH	SVD	31	Alive
N287	40	Male	2860	10	MNH	SVD	29	Alive
N288	40	Female	2850	10	MNH	Caesarean section	34	Alive
N289	40	Female	2800	9.04848	Referral	Caesarean section	30.7457	Alive
N290	40	Male	2720	7	MNH	SVD	27	Alive
N291	40	Female	2710	8	MNH	SVD	32	Alive
N292	40	Male	2700	10	MNH	Caesarean section	39	Alive
N293	40	Female	2700	10	MNH	Caesarean section	35	Alive
N294	40	Male	2700	8	Referral	Caesarean section	25	Alive
N295	40	Male	2700	8	Referral	Caesarean section	25	Alive
N296	40	Male	2600	10	MNH	SVD	40	Alive
N297	40	Female	2600	10	Referral	SVD	23	Died
N298	40	Female	2600	10	MNH	Caesarean section	23	Alive
N299	40	Male	2600	8	MNH	Caesarean section	18	Alive
N300	40	Male	2600	8.16199	Referral	SVD	20.5511	Died
N301	40	Male	2600	10	MNH	Caesarean section	26.21	Alive
N302	40	Male	2600	8	MNH	Caesarean section	26.5963	Alive
N303	40	Female	2600	7	Referral	SVD	30.0756	Alive
N304	40	Female	2570	7	MNH	Caesarean section	36.5567	Alive
N305	40	Female	2570	7	MNH	Caesarean section	32.1702	Alive
N306	40	Female	2560	10	MNH	Caesarean section	24.9435	Alive
N307	40	Female	2510	10	Referral	Caesarean section	22.181	Died
N308	40	Male	2500	10	MNH	Caesarean section	31	Alive
N309	40	Female	2500	8	MNH	SVD	28	Alive
N310	40	Male	2470	10	MNH	Caesarean section	34	Alive
N311	40	Female	2420	10	MNH	Caesarean section	34.1007	Alive
N312	40	Female	2400	10	MNH	Caesarean section	27	Alive
N313	40	Female	2400	4	MNH	SVD	25	Alive
N314	40	Female	2400	10	Referral	Caesarean section	30.8576	Alive
N315	40	Female	2400	10	MNH	Caesarean section	28.3435	Alive
N316	40	Female	2390	9	MNH	Caesarean section	29	Alive
N317	40	Male	2320	6	MNH	Caesarean section	20	Alive
N318	40	Female	2300	10	MNH	Caesarean section	44.4175	Alive
N319	40	Male	2220	10	MNH	Caesarean section	35.8209	Alive
N320	40	Male	2200	10	MNH	Caesarean section	33	Alive
N321	40	Female	2200	9	MNH	SVD	28	Alive
N322	40	Female	2200	6	Referral	SVD	22	Alive
N323	40	Male	2160	10	Referral	SVD	36	Alive
N324	40	Male	2150	10	Referral	Caesarean section	28	Alive
N325	40	Female	2100	10	Referral	SVD	26	Died
N326	40	Female	2100	8	MNH	SVD	23	Alive
N327	40	Male	2100	10	MNH	Caesarean section	38.1374	Alive
N328	40	Male	2100	10	Referral	SVD	22.2882	Alive
N329	40	Female	2000	7	MNH	Caesarean section	25	Died
N330	40	Female	2000	10	Referral	SVD	19.5441	Died
N331	40	Male	2000	8	Referral	SVD	26.2194	Alive
N332	40	Male	1880	6	MNH	Caesarean section	20	Alive
N333	40	Female	1400	10	Referral	SVD	28	Alive
N334	40	Female	1050	10	MNH	Caesarean section	26	Alive
N335	40	Male	3640.25	10	MNH	SVD	33	Alive
N336	40	Female	3527.4	9.44661	MNH	Caesarean section	33.8227	Alive
N337	39	Male	5500	10	Referral	Caesarean section	27.5901	Alive
N338	39	Male	5400	10	MNH	Caesarean section	36	Alive
N339	39	Female	5000	9	Referral	SVD	25	Alive
N340	39	Female	4800	10	MNH	Caesarean section	23.9949	Alive
N341	39	Male	4700	8	MNH	Caesarean section	36	Alive
N342	39	Male	4500	10	Referral	SVD	40	Alive
N343	39	Male	4500	10	Referral	Caesarean section	39	Alive
N344	39	Male	4500	10	MNH	Caesarean section	27	Alive
N345	39	Male	4500	10	MNH	Caesarean section	19.4374	Alive
N346	39	Female	4500	10	MNH	SVD	29.5244	Alive
N347	39	Female	4490	10	MNH	Caesarean section	30	Alive
N348	39	Male	4400	10	MNH	Caesarean section	45	Alive
N349	39	Male	4400	10	MNH	SVD	35	Alive
N350	39	Male	4400	10	Referral	SVD	34	Alive
N351	39	Female	4390	10	Referral	Caesarean section	29.1583	Died
N352	39	Male	4330	10	MNH	Caesarean section	21.5111	Alive
N353	39	Male	4300	10	MNH	Caesarean section	32	Alive
N354	39	Female	4240	10	MNH	Caesarean section	30	Alive
N355	39	Male	4200	8	Referral	Caesarean section	30.8889	Alive
N356	39	Male	4190	10	MNH	Caesarean section	27.4723	Alive
N357	39	Male	4180	10	MNH	SVD	19.743	Alive
N358	39	Female	4170	9	MNH	Caesarean section	23	Alive
N359	39	Male	4100	10	MNH	Caesarean section	27	Alive
N360	39	Male	4100	10	MNH	Caesarean section	27	Alive
N361	39	Female	4060	9	MNH	Caesarean section	37	Alive
N362	39	Male	4050	9	MNH	Caesarean section	36	Alive
N363	39	Male	4010	10	MNH	Caesarean section	25	Alive
N364	39	Female	4000	10	MNH	SVD	39	Alive
N365	39	Female	4000	10	MNH	Caesarean section	25	Alive
N366	39	Male	4000	10	Referral	SVD	30.9863	Alive
N367	39	Male	3970	7	MNH	SVD	28	Alive
N368	39	Female	3950	10	MNH	Caesarean section	25.6525	Alive
N369	39	Male	3900	10	MNH	Caesarean section	29	Alive
N370	39	Male	3900	8	MNH	Caesarean section	23	Alive
N371	39	Male	3900	10	Referral	SVD	20.6724	Died
N372	39	Male	3900	10	MNH	Caesarean section	40.7903	Alive
N373	39	Male	3880	9	MNH	Caesarean section	39	Alive
N374	39	Male	3850	10	MNH	Caesarean section	30	Alive
N375	39	Female	3800	10	MNH	Caesarean section	26	Alive
N376	39	Male	3800	10	MNH	Caesarean section	21	Alive
N377	39	Female	3800	8	Referral	Caesarean section	19.4079	Alive
N378	39	Female	3770	10	MNH	Caesarean section	29	Alive
N379	39	Male	3730	2	MNH	Caesarean section	39	Died
N380	39	Male	3710	4	MNH	Caesarean section	26	Alive
N381	39	Female	3700	10	MNH	Caesarean section	28	Alive
N382	39	Female	3700	9	MNH	Caesarean section	28	Alive
N383	39	Male	3700	9	MNH	Caesarean section	24.7028	Alive
N384	39	Female	3700	9	MNH	SVD	38.1492	Alive
N385	39	Female	3680	10	MNH	SVD	33.7979	Alive
N386	39	Male	3670	10	MNH	Caesarean section	28	Alive
N387	39	Female	3650	8	MNH	Caesarean section	37.1544	Alive
N388	39	Male	3640	4	MNH	Caesarean section	23.4236	Died
N389	39	Male	3620	10	MNH	SVD	29	Alive
N390	39	Male	3610	10	MNH	Caesarean section	27	Alive
N391	39	Female	3610	10	MNH	Caesarean section	29.2239	Alive
N392	39	Male	3600	2	MNH	SVD	30	Died
N393	39	Male	3600	10	MNH	Caesarean section	29	Alive
N394	39	Male	3600	10	MNH	Caesarean section	26	Alive
N395	39	Female	3600	10	Referral	Caesarean section	24	Alive
N396	39	Female	3600	10	Referral	SVD	24	Alive
N397	39	Female	3590	10	MNH	Caesarean section	41.9488	Alive
N398	39	Female	3570	9	MNH	Caesarean section	27	Alive
N399	39	Female	3550	10	Referral	SVD	26	Alive
N400	39	Male	3550	8	MNH	Caesarean section	24	Alive
N401	39	Male	3500	10	MNH	Caesarean section	34	Alive
N402	39	Male	3500	10	Referral	Caesarean section	32	Died
N403	39	Male	3500	10	MNH	Caesarean section	31	Alive
N404	39	Male	3500	10	MNH	Caesarean section	29	Alive
N405	39	Male	3500	10	MNH	Caesarean section	28	Alive
N406	39	Male	3500	9	MNH	SVD	28	Alive
N407	39	Male	3500	8	MNH	Caesarean section	27	Alive
N408	39	Male	3500	10	MNH	SVD	27	Alive
N409	39	Female	3500	10	Referral	SVD	18	Alive
N410	39	Female	3500	9	MNH	Caesarean section	21.778	Alive
N411	39	Female	3500	7	Referral	Caesarean section	28.4158	Alive
N412	39	Male	3500	9	MNH	Caesarean section	37.1819	Alive
N413	39	Male	3500	8	Referral	SVD	40.1854	Alive
N414	39	Female	3500	10	Referral	SVD	31.0414	Alive
N415	39	Male	3500	10	Referral	SVD	35.495	Alive
N416	39	Female	3500	10	MNH	Caesarean section	31.8189	Alive
N417	39	Female	3490	9	MNH	Caesarean section	35	Alive
N418	39	Female	3470	10	MNH	SVD	30	Alive
N419	39	Male	3460	10	MNH	SVD	40	Alive
N420	39	Female	3460	10	MNH	Caesarean section	29	Alive
N421	39	Male	3460	10	MNH	Caesarean section	21	Alive
N422	39	Male	3440	10	MNH	Caesarean section	33	Alive
N423	39	Male	3400	10	MNH	SVD	33	Alive
N424	39	Male	3400	10	Referral	SVD	32	Alive
N425	39	Female	3400	8	MNH	SVD	28	Alive
N426	39	Male	3400	9	MNH	Caesarean section	27	Alive
N427	39	Male	3400	10	MNH	Caesarean section	20	Alive
N428	39	Male	3400	7	MNH	SVD	19	Alive
N429	39	Male	3400	10	MNH	Caesarean section	28.8122	Alive
N430	39	Male	3360	10	MNH	Caesarean section	22.8477	Alive
N431	39	Female	3360	10	MNH	SVD	31.5256	Alive
N432	39	Male	3350	10	MNH	Caesarean section	23.8294	Alive
N433	39	Male	3340	10	MNH	Caesarean section	17	Alive
N434	39	Male	3300	10	Referral	SVD	39	Alive
N435	39	Female	3300	10	MNH	Caesarean section	31	Alive
N436	39	Female	3300	9.04249	MNH	SVD	30	Alive
N437	39	Male	3300	10	MNH	Caesarean section	25	Alive
N438	39	Male	3300	10	MNH	Caesarean section	35.7016	Alive
N439	39	Male	3300	10	MNH	Caesarean section	27.2891	Alive
N440	39	Female	3300	10	Referral	Caesarean section	28.9088	Alive
N441	39	Female	3300	9	MNH	Caesarean section	20.9054	Alive
N442	39	Female	3300	10	Referral	SVD	41.7127	Alive
N443	39	Male	3300	10	Referral	SVD	14.8472	Alive
N444	39	Female	3290	10	MNH	Caesarean section	29.8949	Alive
N445	39	Male	3280	9	MNH	Assisted vaginal delivery	24.3577	Alive
N446	39	Female	3250	10	MNH	Caesarean section	28	Alive
N447	39	Male	3240	10	MNH	Caesarean section	26	Alive
N448	39	Male	3210	10	MNH	Caesarean section	40	Alive
N449	39	Female	3200	10	Referral	SVD	43	Alive
N450	39	Male	3200	8	MNH	Caesarean section	36	Alive
N451	39	Female	3200	4	Referral	SVD	32	Died
N452	39	Male	3200	10	MNH	SVD	27	Alive
N453	39	Female	3200	10	Referral	SVD	24	Alive
N454	39	Male	3200	9	MNH	Caesarean section	23	Alive
N455	39	Male	3200	8	MNH	SVD	23	Alive
N456	39	Male	3200	10	MNH	Caesarean section	22	Alive
N457	39	Female	3200	9	MNH	Caesarean section	35.4743	Alive
N458	39	Female	3200	10	MNH	Caesarean section	30.5917	Alive
N459	39	Male	3200	9	MNH	Caesarean section	34.6635	Alive
N460	39	Female	3200	10	Referral	SVD	30.9024	Alive
N461	39	Female	3190	10	MNH	Caesarean section	39	Alive
N462	39	Male	3190	10	MNH	Caesarean section	31	Alive
N463	39	Female	3190	9	MNH	Caesarean section	30	Alive
N464	39	Female	3170	10	MNH	Caesarean section	28	Alive
N465	39	Male	3170	10	MNH	Caesarean section	21.1188	Alive
N466	39	Male	3160	10	MNH	Caesarean section	29.4371	Alive
N467	39	Female	3150	10	MNH	SVD	35	Alive
N468	39	Male	3150	9.15993	Referral	Caesarean section	25.6854	Alive
N469	39	Male	3140	7	MNH	Caesarean section	29.8083	Alive
N470	39	Female	3130	10	MNH	Caesarean section	22.2273	Alive
N471	39	Female	3120	9	MNH	Caesarean section	26	Alive
N472	39	Male	3120	8	MNH	SVD	25	Alive
N473	39	Male	3100	7	Referral	Caesarean section	39	Alive
N474	39	Female	3100	10	MNH	SVD	36	Alive
N475	39	Female	3100	10	MNH	Caesarean section	28	Alive
N476	39	Female	3100	9	Referral	Caesarean section	27	Alive
N477	39	Female	3100	10	MNH	Caesarean section	26	Alive
N478	39	Male	3100	10	Referral	SVD	24	Died
N479	39	Male	3100	10	MNH	Caesarean section	23	Alive
N480	39	Male	3100	10	MNH	Caesarean section	19	Alive
N481	39	Male	3100	10	MNH	Caesarean section	24.26	Alive
N482	39	Female	3090	10	MNH	Caesarean section	22	Alive
N483	39	Female	3090	10	MNH	Caesarean section	30.849	Alive
N484	39	Female	3050	8	MNH	SVD	22.5925	Alive
N485	39	Male	3040	8	MNH	Caesarean section	39.7148	Alive
N486	39	Female	3020	10	MNH	Caesarean section	30	Alive
N487	39	Female	3000	10	Referral	Caesarean section	37	Alive
N488	39	Male	3000	10	MNH	Caesarean section	35	Alive
N489	39	Male	3000	7	MNH	Assisted vaginal delivery	33	Alive
N490	39	Male	3000	10	MNH	Caesarean section	31	Alive
N491	39	Male	3000	6	MNH	SVD	30	Alive
N492	39	Female	3000	10	Referral	Caesarean section	22	Alive
N493	39	Female	3000	10	MNH	Caesarean section	21	Alive
N494	39	Male	3000	6	Referral	SVD	38.3419	Died
N495	39	Male	3000	8	Referral	SVD	27.9492	Alive
N496	39	Male	2990	10	MNH	Caesarean section	27.7318	Alive
N497	39	Male	2960	10	MNH	Caesarean section	25	Alive
N498	39	Male	2950	10	MNH	Caesarean section	18	Alive
N499	39	Female	2900	10	Referral	Caesarean section	39	Alive
N500	39	Female	2900	10	MNH	Caesarean section	30	Alive
N501	39	Female	2900	10	MNH	Caesarean section	24	Alive
N502	39	Male	2900	10	Referral	Caesarean section	19.1545	Alive
N503	39	Female	2900	6	MNH	SVD	31.5571	Alive
N504	39	Male	2890	9	MNH	Caesarean section	30	Alive
N505	39	Female	2890	8	MNH	SVD	23	Alive
N506	39	Male	2870	10	MNH	Caesarean section	40	Alive
N507	39	Female	2850	8.56045	MNH	SVD	39	Alive
N508	39	Male	2850	10	MNH	Caesarean section	26	Alive
N509	39	Female	2840	10	MNH	Caesarean section	26	Alive
N510	39	Male	2830	10	MNH	Caesarean section	30	Alive
N511	39	Male	2820	10	MNH	Caesarean section	20	Alive
N512	39	Female	2820	9	MNH	Caesarean section	18	Alive
N513	39	Female	2810	10	MNH	Caesarean section	31	Alive
N514	39	Male	2800	9	MNH	Caesarean section	34	Alive
N515	39	Female	2800	9	MNH	Caesarean section	30	Alive
N516	39	Male	2800	7	Referral	SVD	30	Alive
N517	39	Male	2800	9	MNH	Caesarean section	26	Alive
N518	39	Female	2800	10	MNH	Caesarean section	26	Alive
N519	39	Female	2800	7	Referral	SVD	20	Alive
N520	39	Female	2800	10	Referral	SVD	19	Alive
N521	39	Female	2800	10	MNH	Caesarean section	17	Alive
N522	39	Male	2800	10	MNH	Caesarean section	17	Alive
N523	39	Male	2800	9	MNH	Caesarean section	30.5209	Alive
N524	39	Female	2800	10	MNH	Caesarean section	24.8424	Alive
N525	39	Male	2800	9	Referral	SVD	23.9242	Alive
N526	39	Female	2760	10	MNH	Caesarean section	27	Alive
N527	39	Female	2720	9	MNH	SVD	28	Alive
N528	39	Male	2720	9	MNH	Caesarean section	17	Alive
N529	39	Female	2710	10	MNH	SVD	27.8641	Alive
N530	39	Female	2700	10	MNH	SVD	37	Alive
N531	39	Female	2700	7	Referral	SVD	35	Alive
N532	39	Female	2700	7	Referral	Assisted vaginal delivery	21	Alive
N533	39	Female	2700	9	MNH	Caesarean section	19	Alive
N534	39	Female	2700	8	MNH	Caesarean section	27.4936	Alive
N535	39	Male	2700	10	MNH	Caesarean section	30.8196	Alive
N536	39	Male	2700	9	MNH	Caesarean section	20.3984	Alive
N537	39	Male	2650	10	MNH	SVD	34	Alive
N538	39	Male	2620	10	MNH	Caesarean section	31	Alive
N539	39	Male	2600	10	Referral	Caesarean section	35	Died
N540	39	Female	2600	7	MNH	Caesarean section	34	Alive
N541	39	Female	2600	10	MNH	Caesarean section	31	Alive
N542	39	Male	2600	10	MNH	Caesarean section	30	Alive
N543	39	Male	2600	10	MNH	SVD	26	Alive
N544	39	Male	2600	10	MNH	Caesarean section	23	Alive
N545	39	Male	2600	10	Referral	Caesarean section	28.3298	Alive
N546	39	Male	2590	10	MNH	Caesarean section	25	Alive
N547	39	Female	2570	9	MNH	Caesarean section	27.857	Alive
N548	39	Male	2560	9	MNH	Caesarean section	25	Alive
N549	39	Male	2560	9	MNH	Caesarean section	25	Alive
N550	39	Female	2550	10	MNH	Caesarean section	32	Alive
N551	39	Male	2540	10	MNH	SVD	22	Alive
N552	39	Female	2530	9	MNH	Caesarean section	17.8826	Alive
N553	39	Male	2500	10	Referral	Caesarean section	40	Died
N554	39	Male	2500	7	MNH	Caesarean section	31	Alive
N555	39	Male	2500	10	Referral	Caesarean section	30	Alive
N556	39	Male	2500	8.53105	Home/born before arrival	SVD	29	Died
N557	39	Male	2500	10	MNH	Caesarean section	24	Alive
N558	39	Female	2500	10	MNH	Caesarean section	22	Alive
N559	39	Male	2500	9	MNH	Caesarean section	20	Alive
N560	39	Male	2500	10	Referral	SVD	16	Alive
N561	39	Female	2500	8	Referral	SVD	29.4699	Died
N562	39	Male	2500	10	MNH	SVD	28.5507	Alive
N563	39	Female	2450	7	MNH	Assisted vaginal delivery	29	Alive
N564	39	Female	2400	9	Referral	Caesarean section	42	Alive
N565	39	Female	2400	7	Referral	Caesarean section	31	Died
N566	39	Female	2400	10	MNH	SVD	31	Alive
N567	39	Male	2400	7	Referral	SVD	30	Alive
N568	39	Male	2400	10	MNH	SVD	22	Alive
N569	39	Female	2400	10	Referral	SVD	24.1144	Died
N570	39	Female	2400	8	Referral	Caesarean section	29.7114	Alive
N571	39	Female	2400	10	MNH	Caesarean section	32.7154	Alive
N572	39	Male	2300	10	MNH	Caesarean section	37	Alive
N573	39	Female	2300	8	MNH	SVD	34	Alive
N574	39	Male	2300	10	MNH	Caesarean section	32	Alive
N575	39	Male	2300	10	MNH	Caesarean section	41.0157	Alive
N576	39	Female	2280	8	MNH	SVD	37	Alive
N577	39	Male	2200	10	MNH	SVD	27	Alive
N578	39	Male	2200	10	MNH	SVD	27	Alive
N579	39	Male	2200	9	MNH	Caesarean section	15.0242	Alive
N580	39	Female	2160	10	MNH	SVD	40	Alive
N581	39	Male	2120	10	MNH	Caesarean section	20	Alive
N582	39	Female	2100	10	MNH	Caesarean section	31	Alive
N583	39	Male	2100	10	Referral	SVD	30	Alive
N584	39	Female	2100	9	MNH	Caesarean section	22	Alive
N585	39	Female	2100	10	MNH	SVD	18	Alive
N586	39	Female	2100	9	MNH	Caesarean section	32.469	Alive
N587	39	Female	2050	10	MNH	Caesarean section	25	Alive
N588	39	Male	2000	10	MNH	Caesarean section	35	Alive
N589	39	Female	2000	10	MNH	SVD	35	Alive
N590	39	Female	2000	9	MNH	Caesarean section	33	Alive
N591	39	Male	1810	9	MNH	SVD	27	Alive
N592	39	Female	1800	10	Referral	Caesarean section	27	Alive
N593	39	Male	1670	10	MNH	SVD	32	Alive
N594	39	Female	1500	9	Referral	SVD	32.9921	Alive
N595	39	Male	1350	10	MNH	Caesarean section	23	Alive
N596	38	Male	4800	10	Referral	Caesarean section	37	Alive
N597	38	Female	4800	9	MNH	SVD	28.5605	Alive
N598	38	Female	4700	8	MNH	SVD	24.4562	Alive
N599	38	Female	4650	6	Referral	SVD	23	Alive
N600	38	Male	4500	10	MNH	Caesarean section	34.0355	Alive
N601	38	Male	4480	10	MNH	Caesarean section	28.5409	Alive
N602	38	Male	4370	8.74817	MNH	Caesarean section	30	Alive
N603	38	Male	4360	9	MNH	Caesarean section	36	Alive
N604	38	Female	4310	10	MNH	SVD	37	Alive
N605	38	Male	4300	10	MNH	Caesarean section	28	Alive
N606	38	Male	4280	10	MNH	SVD	23	Alive
N607	38	Male	4250	10	MNH	SVD	34	Alive
N608	38	Male	4200	10	MNH	Caesarean section	26	Alive
N609	38	Male	4200	8	MNH	Caesarean section	26.4577	Alive
N610	38	Male	4200	10	MNH	Caesarean section	38.9167	Alive
N611	38	Male	4150	10	MNH	Caesarean section	41	Alive
N612	38	Male	4100	10	MNH	SVD	37	Alive
N613	38	Male	4100	10	MNH	Caesarean section	25.9705	Alive
N614	38	Female	4080	10	MNH	Caesarean section	33	Alive
N615	38	Male	4060	10	MNH	Caesarean section	24.3978	Alive
N616	38	Male	4050	10	MNH	Caesarean section	26.2811	Alive
N617	38	Female	4030	10	MNH	Caesarean section	31	Alive
N618	38	Female	4030	9	MNH	SVD	27.1693	Alive
N619	38	Female	4000	10	MNH	Caesarean section	29	Alive
N620	38	Male	3980	10	MNH	Caesarean section	28	Alive
N621	38	Female	3980	9	MNH	Caesarean section	20	Alive
N622	38	Male	3980	7	MNH	Caesarean section	32.9885	Alive
N623	38	Male	3900	10	Referral	Caesarean section	43	Alive
N624	38	Female	3900	9	MNH	Caesarean section	35	Alive
N625	38	Male	3900	10	Referral	Caesarean section	29.8391	Alive
N626	38	Male	3880	9	MNH	Caesarean section	36	Alive
N627	38	Male	3875	10	MNH	Caesarean section	32	Alive
N628	38	Female	3870	10	MNH	Caesarean section	40	Alive
N629	38	Female	3870	10	MNH	Caesarean section	39	Alive
N630	38	Female	3800	7	Referral	SVD	28	Died
N631	38	Female	3800	10	MNH	Caesarean section	28	Alive
N632	38	Female	3800	10	MNH	Caesarean section	21	Alive
N633	38	Female	3800	10	MNH	Caesarean section	29.8682	Alive
N634	38	Male	3750	10	MNH	Caesarean section	28	Alive
N635	38	Male	3700	10	MNH	Caesarean section	36	Alive
N636	38	Male	3700	10	MNH	Caesarean section	31	Alive
N637	38	Female	3700	10	MNH	SVD	31	Alive
N638	38	Male	3700	6	Referral	SVD	29	Died
N639	38	Male	3700	10	Referral	SVD	32.0179	Alive
N640	38	Female	3600	10	Referral	SVD	40	Died
N641	38	Female	3600	8	MNH	Caesarean section	38	Alive
N642	38	Female	3600	10	MNH	Caesarean section	34	Alive
N643	38	Male	3600	10	MNH	Caesarean section	30	Alive
N644	38	Female	3600	10	MNH	Caesarean section	29	Alive
N645	38	Male	3600	8	MNH	Caesarean section	23	Alive
N646	38	Female	3600	10	MNH	Caesarean section	23	Alive
N647	38	Male	3600	10	MNH	Caesarean section	32.8339	Alive
N648	38	Male	3600	10	MNH	Caesarean section	27.1127	Alive
N649	38	Male	3600	10	Referral	SVD	31.7175	Alive
N650	38	Female	3570	9	MNH	Caesarean section	30	Alive
N651	38	Female	3550	10	MNH	SVD	38	Alive
N652	38	Male	3550	8	MNH	SVD	19	Alive
N653	38	Male	3550	2	MNH	SVD	19	Alive
N654	38	Female	3500	9.51725	Referral	Caesarean section	34	Alive
N655	38	Male	3500	10	MNH	Caesarean section	29	Alive
N656	38	Male	3500	10	MNH	SVD	28	Alive
N657	38	Male	3500	6	MNH	Caesarean section	26	Alive
N658	38	Female	3500	10	MNH	Caesarean section	26	Alive
N659	38	Male	3500	10	Referral	Caesarean section	25	Died
N660	38	Female	3500	9	MNH	Caesarean section	25	Alive
N661	38	Male	3500	10	Referral	Caesarean section	24	Alive
N662	38	Female	3500	8	Referral	Caesarean section	21	Alive
N663	38	Male	3500	10	MNH	Caesarean section	24.6648	Died
N664	38	Female	3500	10	MNH	Caesarean section	20.2584	Alive
N665	38	Female	3500	9	MNH	Caesarean section	39.4852	Alive
N666	38	Male	3490	10	MNH	Caesarean section	19	Alive
N667	38	Male	3490	10	MNH	Caesarean section	19.9146	Alive
N668	38	Male	3480	10	MNH	Caesarean section	37.7981	Alive
N669	38	Male	3450	10	MNH	Caesarean section	26	Alive
N670	38	Male	3450	10	Referral	SVD	25	Died
N671	38	Male	3440	10	MNH	Caesarean section	33	Alive
N672	38	Male	3400	10	MNH	Caesarean section	40	Alive
N673	38	Female	3400	10	MNH	SVD	38	Alive
N674	38	Male	3400	10	MNH	Caesarean section	34	Alive
N675	38	Male	3400	10	MNH	Caesarean section	34	Alive
N676	38	Female	3400	10	Referral	SVD	30	Alive
N677	38	Female	3400	10	MNH	Caesarean section	29	Alive
N678	38	Male	3400	10	MNH	Caesarean section	28	Alive
N679	38	Female	3400	10	MNH	Caesarean section	26	Alive
N680	38	Male	3400	10	MNH	Caesarean section	25	Alive
N681	38	Female	3400	9	MNH	Caesarean section	31.0649	Alive
N682	38	Female	3400	7	MNH	Caesarean section	23.3749	Alive
N683	38	Female	3400	10	Referral	SVD	29.2841	Alive
N684	38	Female	3390	10	MNH	Caesarean section	24	Alive
N685	38	Female	3380	10	MNH	Caesarean section	36	Alive
N686	38	Male	3370	10	MNH	Caesarean section	30	Alive
N687	38	Female	3350	10	MNH	Caesarean section	36	Alive
N688	38	Male	3350	10	MNH	Caesarean section	34	Alive
N689	38	Male	3350	9	MNH	SVD	28	Alive
N690	38	Female	3350	10	MNH	Caesarean section	21	Alive
N691	38	Female	3320	10	MNH	Caesarean section	36	Alive
N692	38	Female	3320	10	MNH	Caesarean section	20.5358	Alive
N693	38	Female	3300	10	MNH	SVD	38	Alive
N694	38	Female	3300	10	MNH	Caesarean section	36	Alive
N695	38	Male	3300	10	MNH	Caesarean section	35	Alive
N696	38	Male	3300	10	Referral	SVD	34	Alive
N697	38	Male	3300	10	MNH	Caesarean section	30	Alive
N698	38	Female	3300	10	MNH	Caesarean section	27	Alive
N699	38	Female	3300	10	MNH	Caesarean section	24	Alive
N700	38	Female	3300	6	MNH	SVD	15.2335	Alive
N701	38	Male	3260	10	MNH	Caesarean section	34	Alive
N702	38	Male	3250	5	Referral	SVD	28	Alive
N703	38	Male	3230	10	MNH	Caesarean section	34	Alive
N704	38	Male	3230	8.94859	Referral	Caesarean section	30.7305	Alive
N705	38	Male	3230	9	MNH	Caesarean section	38.1623	Alive
N706	38	Female	3200	10	MNH	Caesarean section	38	Alive
N707	38	Male	3200	10	MNH	SVD	38	Alive
N708	38	Female	3200	9	Referral	SVD	38	Alive
N709	38	Female	3200	10	MNH	Caesarean section	35	Alive
N710	38	Female	3200	10	MNH	Caesarean section	28	Alive
N711	38	Female	3200	10	MNH	Caesarean section	28	Alive
N712	38	Male	3200	10	MNH	SVD	27	Alive
N713	38	Male	3200	9	MNH	Caesarean section	26	Alive
N714	38	Female	3200	10	Referral	Caesarean section	22	Alive
N715	38	Male	3200	10	Referral	SVD	20	Died
N716	38	Female	3200	10	Referral	Caesarean section	20	Alive
N717	38	Female	3200	10	Referral	Caesarean section	23.7212	Died
N718	38	Female	3200	10	MNH	Caesarean section	26.8568	Alive
N719	38	Male	3200	10	Referral	Caesarean section	29.9497	Alive
N720	38	Male	3200	10	Referral	Caesarean section	23.0107	Alive
N721	38	Male	3200	10	MNH	Caesarean section	22.9315	Alive
N722	38	Female	3200	10	MNH	Caesarean section	27.052	Alive
N723	38	Male	3200	10	MNH	Caesarean section	25.3164	Alive
N724	38	Female	3200	10	MNH	Caesarean section	28.9761	Alive
N725	38	Female	3200	10	MNH	Caesarean section	33.016	Alive
N726	38	Male	3200	9	Referral	SVD	20.3566	Alive
N727	38	Female	3200	10	Referral	SVD	23.2933	Alive
N728	38	Male	3190	9	MNH	Caesarean section	29	Alive
N729	38	Male	3190	10	MNH	Caesarean section	30.5673	Alive
N730	38	Female	3180	10	MNH	Caesarean section	22	Alive
N731	38	Male	3170	9	MNH	Caesarean section	22.0996	Alive
N732	38	Male	3150	9	MNH	Caesarean section	38	Alive
N733	38	Male	3150	10	MNH	Caesarean section	28	Alive
N734	38	Female	3150	10	MNH	Caesarean section	22	Alive
N735	38	Female	3140	10	MNH	Caesarean section	27	Alive
N736	38	Male	3120	9	MNH	Caesarean section	26	Alive
N737	38	Male	3100	10	MNH	Caesarean section	36	Alive
N738	38	Female	3100	10	MNH	SVD	34	Alive
N739	38	Female	3100	10	MNH	Caesarean section	25	Alive
N740	38	Male	3100	10	MNH	Caesarean section	25	Alive
N741	38	Male	3100	10	MNH	Caesarean section	23	Alive
N742	38	Male	3100	9	Referral	SVD	23	Alive
N743	38	Female	3100	7	Referral	SVD	18	Alive
N744	38	Female	3100	10	MNH	Caesarean section	28.4676	Alive
N745	38	Female	3100	10	MNH	Caesarean section	27.4424	Alive
N746	38	Male	3100	10	MNH	Caesarean section	19.9274	Alive
N747	38	Female	3100	10	MNH	Caesarean section	38.0674	Alive
N748	38	Female	3100	8	MNH	Caesarean section	32.6607	Alive
N749	38	Female	3100	10	MNH	Caesarean section	42.9295	Alive
N750	38	Female	3100	7	Referral	SVD	37.2007	Alive
N751	38	Male	3090	10	MNH	Caesarean section	33	Alive
N752	38	Female	3090	8	MNH	Caesarean section	27	Alive
N753	38	Male	3080	10	MNH	Caesarean section	25	Alive
N754	38	Male	3050	9	MNH	Caesarean section	33	Alive
N755	38	Female	3050	9	MNH	Caesarean section	31.3513	Alive
N756	38	Male	3050	10	Referral	SVD	26.9938	Alive
N757	38	Male	3040	10	MNH	Caesarean section	31	Alive
N758	38	Female	3010	8	MNH	Caesarean section	28	Alive
N759	38	Female	3010	10	MNH	SVD	23	Alive
N760	38	Female	3000	9	MNH	Caesarean section	42	Alive
N761	38	Male	3000	10	Referral	Caesarean section	38	Alive
N762	38	Male	3000	10	MNH	Caesarean section	37	Alive
N763	38	Male	3000	10	MNH	Caesarean section	37	Alive
N764	38	Male	3000	10	MNH	Caesarean section	33	Alive
N765	38	Male	3000	7.2805	Referral	Caesarean section	30	Alive
N766	38	Male	3000	10	MNH	Caesarean section	30	Alive
N767	38	Female	3000	10	Referral	SVD	30	Alive
N768	38	Male	3000	10	MNH	Caesarean section	29	Died
N769	38	Male	3000	8	Referral	Caesarean section	29	Alive
N770	38	Male	3000	10	Referral	SVD	28	Alive
N771	38	Female	3000	10	MNH	Caesarean section	27	Alive
N772	38	Female	3000	5	Referral	SVD	22	Died
N773	38	Male	3000	10	MNH	Caesarean section	22	Alive
N774	38	Female	3000	10	MNH	Caesarean section	22	Alive
N775	38	Female	3000	8	Referral	SVD	19	Alive
N776	38	Male	3000	10	MNH	Caesarean section	34.6612	Alive
N777	38	Female	3000	10	MNH	Caesarean section	33.8758	Alive
N778	38	Male	3000	10	Referral	Caesarean section	31.128	Alive
N779	38	Female	3000	10	MNH	Caesarean section	31.535	Alive
N780	38	Male	3000	10	Referral	SVD	31.3574	Alive
N781	38	Male	2960	10	MNH	Caesarean section	34	Alive
N782	38	Female	2960	10	MNH	Caesarean section	26	Alive
N783	38	Female	2920	10	MNH	Caesarean section	18	Alive
N784	38	Male	2900	10	MNH	Caesarean section	44	Alive
N785	38	Male	2900	8	MNH	SVD	33	Alive
N786	38	Female	2900	10	MNH	Caesarean section	25	Alive
N787	38	Female	2900	7	Referral	SVD	23	Died
N788	38	Male	2900	7	MNH	Caesarean section	23	Alive
N789	38	Female	2900	8.0111	Referral	SVD	20	Died
N790	38	Female	2900	10	Referral	SVD	19	Alive
N791	38	Male	2900	10	Referral	Caesarean section	32.6301	Alive
N792	38	Male	2900	9	MNH	Caesarean section	31.1246	Alive
N793	38	Female	2900	10	MNH	Caesarean section	36.2118	Alive
N794	38	Male	2900	6	Referral	SVD	14.7624	Alive
N795	38	Female	2890	10	MNH	Caesarean section	25	Alive
N796	38	Male	2870	10	MNH	Caesarean section	40	Alive
N797	38	Female	2850	10	MNH	Caesarean section	25.0021	Alive
N798	38	Female	2840	10	MNH	Caesarean section	23	Alive
N799	38	Male	2830	9	MNH	SVD	26	Alive
N800	38	Female	2800	10	MNH	SVD	40	Alive
N801	38	Male	2800	10	MNH	Caesarean section	32	Alive
N802	38	Male	2800	10	MNH	Caesarean section	26	Alive
N803	38	Male	2800	7	MNH	SVD	25	Alive
N804	38	Female	2800	10	Referral	SVD	23	Alive
N805	38	Female	2800	9	MNH	Caesarean section	22	Alive
N806	38	Female	2800	10	MNH	Caesarean section	30.6938	Alive
N807	38	Female	2800	10	Referral	SVD	37.158	Alive
N808	38	Male	2800	10	MNH	Caesarean section	23.8094	Alive
N809	38	Male	2790	9	MNH	SVD	30	Alive
N810	38	Male	2790	10	MNH	Caesarean section	26	Alive
N811	38	Female	2790	10	MNH	Caesarean section	26	Alive
N812	38	Female	2770	10	MNH	Caesarean section	29	Alive
N813	38	Female	2760	9	MNH	Caesarean section	27	Alive
N814	38	Male	2760	9	MNH	Caesarean section	23	Alive
N815	38	Male	2750	10	MNH	Caesarean section	34	Alive
N816	38	Female	2720	10	MNH	Caesarean section	28	Alive
N817	38	Male	2700	10	MNH	Caesarean section	31	Alive
N818	38	Female	2700	10	Referral	SVD	25	Alive
N819	38	Male	2700	10	MNH	Caesarean section	20	Alive
N820	38	Male	2700	9	MNH	Caesarean section	18	Alive
N821	38	Male	2700	8	Referral	Caesarean section	21.3513	Died
N822	38	Female	2700	10	Referral	SVD	27.6053	Died
N823	38	Female	2700	10	Referral	Caesarean section	27.5132	Alive
N824	38	Male	2700	10	MNH	Caesarean section	26.4113	Alive
N825	38	Male	2700	10	MNH	Caesarean section	22.6917	Alive
N826	38	Female	2700	10	Referral	SVD	31.4843	Alive
N827	38	Female	2700	8	MNH	SVD	32.3834	Alive
N828	38	Female	2700	9	Referral	SVD	28.5895	Alive
N829	38	Male	2670	10	MNH	Caesarean section	15.4149	Alive
N830	38	Female	2650	10	MNH	Caesarean section	27.5563	Alive
N831	38	Female	2620	9	MNH	Caesarean section	26.4379	Alive
N832	38	Male	2610	10	MNH	Caesarean section	36	Alive
N833	38	Male	2600	10	MNH	Caesarean section	27	Alive
N834	38	Male	2600	8	Referral	SVD	26	Alive
N835	38	Female	2600	10	MNH	Caesarean section	34.2947	Alive
N836	38	Female	2550	10	MNH	Caesarean section	42.255	Alive
N837	38	Female	2530	10	MNH	Caesarean section	17	Alive
N838	38	Male	2500	8	Referral	SVD	40	Alive
N839	38	Male	2500	10	MNH	SVD	39	Alive
N840	38	Male	2500	10	MNH	Caesarean section	31	Alive
N841	38	Female	2500	10	MNH	Caesarean section	29	Alive
N842	38	Male	2500	10	MNH	Caesarean section	28	Alive
N843	38	Male	2500	8.09877	Referral	SVD	27	Died
N844	38	Male	2500	10	MNH	Caesarean section	22	Alive
N845	38	Female	2500	10	Referral	Caesarean section	20	Alive
N846	38	Female	2500	10	MNH	Caesarean section	20	Alive
N847	38	Female	2500	10	MNH	SVD	16.9398	Alive
N848	38	Male	2480	10	MNH	Caesarean section	38	Alive
N849	38	Male	2460	10	MNH	Caesarean section	30	Alive
N850	38	Male	2450	10	MNH	Caesarean section	25	Alive
N851	38	Male	2450	10	MNH	Caesarean section	39.8096	Alive
N852	38	Female	2430	10	MNH	SVD	28	Alive
N853	38	Male	2400	6	Referral	Caesarean section	32	Alive
N854	38	Male	2400	6	MNH	SVD	30	Died
N855	38	Male	2400	10	MNH	SVD	30	Died
N856	38	Male	2400	10	Referral	SVD	25	Alive
N857	38	Male	2400	10	MNH	Caesarean section	22	Alive
N858	38	Female	2400	6	MNH	SVD	18	Alive
N859	38	Male	2400	8.81047	Referral	SVD	32.4509	Died
N860	38	Male	2400	7.4408	MNH	Caesarean section	40.4522	Alive
N861	38	Male	2400	10	MNH	Caesarean section	42.7804	Alive
N862	38	Male	2390	9	MNH	Caesarean section	25	Alive
N863	38	Female	2370	10	MNH	SVD	32	Alive
N864	38	Female	2310	10	MNH	SVD	23	Alive
N865	38	Female	2300	9	MNH	Caesarean section	18	Alive
N866	38	Female	2200	6.92793	Home/born before arrival	SVD	32	Died
N867	38	Male	2200	4	MNH	Caesarean section	28	Died
N868	38	Male	2150	10	MNH	Caesarean section	23	Alive
N869	38	Male	2130	10	MNH	SVD	28	Alive
N870	38	Female	2100	10	MNH	SVD	35	Alive
N871	38	Male	2100	10	MNH	Caesarean section	29	Alive
N872	38	Male	2100	10	MNH	Caesarean section	25.176	Alive
N873	38	Female	2080	9	MNH	SVD	32	Alive
N874	38	Female	2040	10	MNH	SVD	30	Alive
N875	38	Female	2000	10	Referral	Caesarean section	33	Alive
N876	38	Female	2000	10	Referral	Assisted vaginal delivery	28	Alive
N877	38	Male	2000	9	MNH	SVD	28	Alive
N878	38	Female	2000	6	MNH	Caesarean section	22	Alive
N879	38	Male	2000	9.00916	Referral	SVD	31.5394	Alive
N880	38	Female	1880	10	MNH	Caesarean section	24	Alive
N881	38	Female	1800	10	Referral	SVD	32.4671	Alive
N882	38	Female	1750	10	MNH	Caesarean section	23	Alive
N883	38	Male	1700	9	MNH	SVD	30.6928	Died
N884	38	Male	1600	10	MNH	Caesarean section	31	Alive
N885	38	Female	1500	10	Referral	SVD	30	Alive
N886	38	Female	1500	9	MNH	SVD	26	Alive
N887	38	Male	1200	8	Referral	SVD	31	Died
N888	38	Male	1200	8	MNH	Caesarean section	43.4692	Alive
N889	38	Male	2352.41	10	MNH	SVD	29.3175	Alive
N890	37	Male	5300	9	MNH	Caesarean section	31.8971	Alive
N891	37	Female	4700	10	MNH	Caesarean section	23.9709	Alive
N892	37	Female	4600	10	MNH	Caesarean section	32.2225	Alive
N893	37	Male	4500	10	MNH	Caesarean section	38	Alive
N894	37	Male	4500	10	MNH	Caesarean section	30	Alive
N895	37	Male	4460	10	MNH	Caesarean section	31	Alive
N896	37	Female	4400	10	MNH	Caesarean section	39	Alive
N897	37	Male	4300	10	MNH	Caesarean section	33	Alive
N898	37	Male	4090	9	MNH	Caesarean section	28	Alive
N899	37	Female	3900	10	MNH	Caesarean section	29	Alive
N900	37	Male	3800	6	Referral	Caesarean section	25	Alive
N901	37	Female	3740	10	MNH	Caesarean section	27	Alive
N902	37	Female	3710	10	MNH	Caesarean section	30	Alive
N903	37	Male	3700	9	MNH	Caesarean section	33	Alive
N904	37	Female	3700	10	MNH	Caesarean section	27	Alive
N905	37	Female	3700	8.97677	Home/born before arrival	SVD	24	Alive
N906	37	Male	3670	10	MNH	Caesarean section	20	Alive
N907	37	Male	3660	10	MNH	Caesarean section	24	Alive
N908	37	Female	3660	10	MNH	Caesarean section	20	Alive
N909	37	Male	3640	10	MNH	Caesarean section	31	Alive
N910	37	Male	3600	6	MNH	Caesarean section	39	Died
N911	37	Female	3600	10	MNH	Caesarean section	32	Alive
N912	37	Female	3600	10	MNH	Caesarean section	27	Alive
N913	37	Male	3600	10	MNH	Caesarean section	24	Alive
N914	37	Female	3500	7	MNH	Caesarean section	30	Alive
N915	37	Male	3500	6	Referral	SVD	27	Alive
N916	37	Male	3500	8	Referral	SVD	26	Alive
N917	37	Male	3500	10	Referral	SVD	24	Died
N918	37	Female	3500	6	Referral	Caesarean section	21	Died
N919	37	Male	3500	4	Referral	SVD	21	Died
N920	37	Female	3500	7	MNH	SVD	20	Alive
N921	37	Male	3500	10	MNH	Caesarean section	30.5915	Alive
N922	37	Male	3500	10	Referral	Caesarean section	31.7494	Alive
N923	37	Male	3500	10	Referral	SVD	36.8218	Alive
N924	37	Male	3490	10	MNH	Caesarean section	24	Alive
N925	37	Male	3480	10	MNH	SVD	33	Alive
N926	37	Male	3450	10	MNH	Caesarean section	32	Alive
N927	37	Male	3450	10	MNH	Caesarean section	28.2045	Alive
N928	37	Female	3420	8	MNH	Caesarean section	38	Alive
N929	37	Female	3400	10	MNH	Caesarean section	39	Alive
N930	37	Male	3400	10	MNH	Caesarean section	35	Alive
N931	37	Female	3400	10	MNH	Caesarean section	35	Alive
N932	37	Male	3400	10	MNH	Caesarean section	34	Alive
N933	37	Female	3400	10	MNH	SVD	33	Alive
N934	37	Male	3400	10	Referral	SVD	31	Alive
N935	37	Male	3400	10	MNH	Caesarean section	29	Alive
N936	37	Male	3400	10	MNH	Caesarean section	28	Alive
N937	37	Male	3400	10	MNH	Caesarean section	28	Alive
N938	37	Male	3400	10	MNH	Caesarean section	24	Alive
N939	37	Male	3400	6	MNH	Caesarean section	26.165	Alive
N940	37	Male	3400	10	MNH	Caesarean section	25.8	Alive
N941	37	Male	3400	10	MNH	Caesarean section	21.3136	Alive
N942	37	Female	3370	7	MNH	Caesarean section	23	Alive
N943	37	Male	3350	10	MNH	Caesarean section	33	Alive
N944	37	Male	3350	10	MNH	Caesarean section	32.9505	Alive
N945	37	Male	3340	10	MNH	Caesarean section	24	Alive
N946	37	Male	3340	10	MNH	Caesarean section	39.8765	Alive
N947	37	Male	3320	8.76752	MNH	SVD	31.5331	Alive
N948	37	Male	3300	10	MNH	Caesarean section	39	Alive
N949	37	Female	3300	10	MNH	Caesarean section	37	Alive
N950	37	Female	3300	10	MNH	Caesarean section	35	Alive
N951	37	Male	3300	10	MNH	Caesarean section	33	Alive
N952	37	Male	3300	10	MNH	Caesarean section	30	Alive
N953	37	Male	3300	10	MNH	Caesarean section	19	Alive
N954	37	Male	3270	9	MNH	Caesarean section	29	Alive
N955	37	Female	3270	9	MNH	Caesarean section	26	Alive
N956	37	Male	3250	10	MNH	Caesarean section	25	Alive
N957	37	Female	3240	9.64911	MNH	Caesarean section	29.562	Alive
N958	37	Female	3220	9	MNH	Caesarean section	37	Alive
N959	37	Female	3220	9	MNH	Caesarean section	23.3898	Alive
N960	37	Female	3220	9	MNH	Caesarean section	22.1935	Alive
N961	37	Male	3210	10	MNH	Caesarean section	39	Alive
N962	37	Male	3200	9	MNH	Caesarean section	38	Alive
N963	37	Male	3200	10	MNH	Caesarean section	37	Alive
N964	37	Male	3200	9	MNH	SVD	35	Alive
N965	37	Male	3200	10	Referral	Caesarean section	30	Died
N966	37	Male	3200	10	MNH	Caesarean section	30	Alive
N967	37	Female	3200	10	Referral	SVD	30	Alive
N968	37	Male	3200	6	MNH	SVD	30	Alive
N969	37	Male	3200	9	Referral	Caesarean section	26	Died
N970	37	Female	3200	10	MNH	Caesarean section	26	Alive
N971	37	Male	3200	10	MNH	Caesarean section	24	Alive
N972	37	Male	3200	10	MNH	Caesarean section	22	Alive
N973	37	Male	3200	10	MNH	Caesarean section	22	Alive
N974	37	Female	3200	8	Referral	Caesarean section	22.153	Alive
N975	37	Female	3200	10	MNH	Caesarean section	34.5091	Alive
N976	37	Male	3200	10	MNH	Caesarean section	18.8955	Alive
N977	37	Female	3190	10	MNH	Caesarean section	20	Alive
N978	37	Male	3190	10	MNH	Caesarean section	24.1679	Alive
N979	37	Female	3180	10	MNH	Caesarean section	23	Alive
N980	37	Male	3160	10	MNH	Caesarean section	32.7346	Alive
N981	37	Male	3110	10	Referral	Caesarean section	28.46	Alive
N982	37	Male	3100	10	MNH	Caesarean section	34	Alive
N983	37	Female	3100	9	MNH	Caesarean section	27	Died
N984	37	Female	3100	10	MNH	Caesarean section	20	Alive
N985	37	Female	3100	10	MNH	Caesarean section	20	Alive
N986	37	Female	3100	10	MNH	Caesarean section	19	Alive
N987	37	Female	3100	5	Referral	SVD	18	Died
N988	37	Female	3100	10	MNH	Caesarean section	31.2737	Alive
N989	37	Female	3070	10	MNH	Caesarean section	35	Alive
N990	37	Male	3070	9	MNH	SVD	19.0419	Alive
N991	37	Female	3060	10	MNH	Caesarean section	31	Alive
N992	37	Male	3060	10	MNH	Caesarean section	29	Alive
N993	37	Male	3050	10	MNH	Caesarean section	37	Alive
N994	37	Female	3000	6	MNH	Caesarean section	37	Died
N995	37	Female	3000	10	MNH	Caesarean section	37	Alive
N996	37	Male	3000	9	MNH	Caesarean section	37	Alive
N997	37	Male	3000	10	Referral	Caesarean section	36	Died
N998	37	Male	3000	9	MNH	Caesarean section	34	Alive
N999	37	Male	3000	10	MNH	Caesarean section	33	Alive
N1000	37	Female	3000	10	Referral	SVD	33	Alive
N1001	37	Female	3000	10	MNH	Caesarean section	31	Alive
N1002	37	Male	3000	9	MNH	Caesarean section	31	Alive
N1003	37	Male	3000	2	MNH	SVD	28	Died
N1004	37	Female	3000	9	MNH	Caesarean section	27	Alive
N1005	37	Male	3000	10	MNH	SVD	22	Alive
N1006	37	Male	3000	10	Referral	SVD	20	Died
N1007	37	Female	3000	10	MNH	SVD	20	Alive
N1008	37	Male	3000	10	Referral	Caesarean section	25.3388	Died
N1009	37	Male	3000	6	Referral	Caesarean section	35.7877	Died
N1010	37	Female	3000	10	MNH	Caesarean section	29.8217	Alive
N1011	37	Male	3000	10	MNH	Caesarean section	29.6859	Alive
N1012	37	Male	3000	9.27577	MNH	SVD	30.9129	Alive
N1013	37	Male	3000	9.16135	Referral	SVD	27.8531	Alive
N1014	37	Male	3000	10	Referral	SVD	33.6172	Alive
N1015	37	Male	3000	7	MNH	SVD	25.4911	Alive
N1016	37	Male	2990	10	MNH	Caesarean section	33	Alive
N1017	37	Male	2980	10	MNH	Caesarean section	38	Alive
N1018	37	Female	2960	10	MNH	Caesarean section	29	Alive
N1019	37	Male	2920	9	MNH	Caesarean section	34	Alive
N1020	37	Female	2920	10	MNH	Caesarean section	21	Alive
N1021	37	Female	2920	10	MNH	Caesarean section	39.9578	Alive
N1022	37	Male	2900	10	MNH	Caesarean section	39	Alive
N1023	37	Female	2900	9	MNH	SVD	25	Alive
N1024	37	Female	2900	9	MNH	Caesarean section	22	Alive
N1025	37	Female	2900	7	Referral	Caesarean section	19	Alive
N1026	37	Female	2900	8	MNH	SVD	26.1611	Died
N1027	37	Female	2900	10	MNH	Caesarean section	33.6575	Alive
N1028	37	Male	2880	10	MNH	Caesarean section	40	Alive
N1029	37	Male	2880	10	MNH	Caesarean section	28	Alive
N1030	37	Male	2880	10	MNH	Caesarean section	26.9464	Alive
N1031	37	Female	2850	10	MNH	Caesarean section	28	Alive
N1032	37	Male	2850	10	MNH	Caesarean section	34.7327	Alive
N1033	37	Female	2840	8	MNH	Caesarean section	34.6475	Alive
N1034	37	Male	2840	9	MNH	SVD	21.4538	Alive
N1035	37	Female	2830	9	MNH	Caesarean section	27	Alive
N1036	37	Male	2800	9	MNH	Caesarean section	42	Alive
N1037	37	Female	2800	9	MNH	Caesarean section	39	Alive
N1038	37	Female	2800	10	MNH	Caesarean section	30	Alive
N1039	37	Female	2800	10	MNH	Caesarean section	28	Alive
N1040	37	Male	2800	10	MNH	Caesarean section	25	Alive
N1041	37	Female	2800	10	Referral	SVD	24	Alive
N1042	37	Male	2800	9	MNH	Caesarean section	23	Alive
N1043	37	Male	2800	10	MNH	Caesarean section	22	Alive
N1044	37	Male	2800	7	MNH	SVD	21	Alive
N1045	37	Female	2800	5	Referral	SVD	28.2539	Died
N1046	37	Female	2800	10	MNH	Caesarean section	34.9038	Alive
N1047	37	Male	2750	10	MNH	SVD	26	Alive
N1048	37	Male	2750	10	Referral	Caesarean section	29.4744	Alive
N1049	37	Female	2700	10	Referral	SVD	37	Alive
N1050	37	Male	2700	9	MNH	Caesarean section	36	Alive
N1051	37	Female	2700	9	MNH	Caesarean section	36	Alive
N1052	37	Male	2700	10	Referral	Caesarean section	34	Died
N1053	37	Male	2700	10	Referral	SVD	32	Died
N1054	37	Male	2700	9	MNH	Assisted vaginal delivery	29	Alive
N1055	37	Male	2700	10	MNH	Caesarean section	28	Alive
N1056	37	Male	2700	10	MNH	Caesarean section	23	Alive
N1057	37	Female	2700	10	MNH	Caesarean section	19	Alive
N1058	37	Female	2700	10	MNH	Caesarean section	18	Alive
N1059	37	Female	2700	9	MNH	Caesarean section	20.1644	Alive
N1060	37	Male	2700	10	MNH	Caesarean section	31.0115	Alive
N1061	37	Female	2700	10	MNH	Caesarean section	30.3407	Alive
N1062	37	Male	2670	9	MNH	Caesarean section	35	Alive
N1063	37	Male	2670	10	MNH	Caesarean section	20.327	Alive
N1064	37	Male	2660	10	MNH	Caesarean section	23	Alive
N1065	37	Female	2640	10	MNH	Caesarean section	26.5727	Alive
N1066	37	Female	2630	10	MNH	Caesarean section	30	Alive
N1067	37	Female	2620	9	MNH	Caesarean section	22	Alive
N1068	37	Female	2610	10	MNH	Caesarean section	41	Alive
N1069	37	Female	2600	10	MNH	Caesarean section	37	Alive
N1070	37	Male	2600	10	MNH	Caesarean section	37	Alive
N1071	37	Female	2600	10	MNH	Caesarean section	37	Alive
N1072	37	Female	2600	10	MNH	Caesarean section	36	Alive
N1073	37	Female	2600	10	MNH	SVD	33	Alive
N1074	37	Female	2600	10	MNH	Caesarean section	28	Alive
N1075	37	Male	2600	10	MNH	Caesarean section	28	Alive
N1076	37	Male	2600	9	MNH	Caesarean section	22	Alive
N1077	37	Male	2600	10	Referral	SVD	22	Alive
N1078	37	Male	2600	10	Referral	SVD	22	Alive
N1079	37	Female	2600	10	Referral	SVD	26.3304	Died
N1080	37	Female	2600	10	MNH	Caesarean section	36.7347	Alive
N1081	37	Female	2600	9.62806	Referral	Caesarean section	23.956	Alive
N1082	37	Female	2590	10	MNH	Caesarean section	25	Alive
N1083	37	Male	2570	10	MNH	Caesarean section	29	Alive
N1084	37	Male	2560	10	MNH	Caesarean section	36.3506	Alive
N1085	37	Male	2550	10	MNH	Caesarean section	24.4642	Alive
N1086	37	Male	2500	10	MNH	Caesarean section	40	Alive
N1087	37	Female	2500	10	MNH	Caesarean section	40	Alive
N1088	37	Male	2500	9	MNH	SVD	35	Alive
N1089	37	Female	2500	10	MNH	SVD	28	Alive
N1090	37	Female	2500	10	MNH	SVD	27	Alive
N1091	37	Female	2500	10	MNH	SVD	23	Alive
N1092	37	Male	2500	7	MNH	Caesarean section	20	Alive
N1093	37	Male	2500	10	Referral	SVD	20	Alive
N1094	37	Male	2500	7	Referral	SVD	28.0829	Died
N1095	37	Male	2500	10	MNH	Caesarean section	27.2104	Alive
N1096	37	Female	2470	9	MNH	Caesarean section	28	Alive
N1097	37	Female	2470	10	MNH	SVD	22	Alive
N1098	37	Male	2460	10	MNH	Caesarean section	32.988	Alive
N1099	37	Male	2450	10	Referral	Caesarean section	39	Died
N1100	37	Male	2420	10	MNH	Caesarean section	37	Alive
N1101	37	Female	2400	10	MNH	Caesarean section	28	Alive
N1102	37	Male	2400	9	MNH	Caesarean section	26	Alive
N1103	37	Female	2400	10	MNH	Caesarean section	27.3821	Alive
N1104	37	Female	2370	10	MNH	Caesarean section	19	Alive
N1105	37	Male	2340	10	MNH	Caesarean section	36	Alive
N1106	37	Female	2340	10	MNH	SVD	22	Alive
N1107	37	Female	2310	10	MNH	SVD	30.24	Alive
N1108	37	Male	2300	9	MNH	Caesarean section	38	Alive
N1109	37	Male	2300	9	MNH	Caesarean section	36	Alive
N1110	37	Male	2300	10	Referral	SVD	20	Died
N1111	37	Female	2300	10	MNH	SVD	22.4121	Alive
N1112	37	Female	2300	9	MNH	SVD	19.1329	Alive
N1113	37	Male	2280	10	MNH	Caesarean section	33	Alive
N1114	37	Female	2200	10	MNH	SVD	35	Alive
N1115	37	Male	2200	9	MNH	Caesarean section	31	Alive
N1116	37	Male	2200	9	MNH	Assisted vaginal delivery	29	Alive
N1117	37	Male	2200	7	MNH	Caesarean section	27	Alive
N1118	37	Female	2190	8	MNH	Caesarean section	17	Alive
N1119	37	Female	2180	9	MNH	SVD	23	Alive
N1120	37	Female	2180	9	MNH	SVD	20	Alive
N1121	37	Female	2160	10	Referral	SVD	29.1513	Alive
N1122	37	Female	2100	9.97342	Referral	Caesarean section	30	Alive
N1123	37	Male	2100	9	MNH	Caesarean section	15	Alive
N1124	37	Male	2100	10	Referral	SVD	29.1054	Died
N1125	37	Female	2070	10	MNH	SVD	23	Alive
N1126	37	Female	2050	10	MNH	SVD	34	Alive
N1127	37	Male	2030	9	MNH	SVD	33	Alive
N1128	37	Female	2000	10	MNH	Caesarean section	40	Alive
N1129	37	Female	2000	10	MNH	Caesarean section	34	Alive
N1130	37	Female	2000	9	MNH	Caesarean section	37.4922	Alive
N1131	37	Male	2000	10	MNH	SVD	25.5393	Alive
N1132	37	Male	1960	10	MNH	SVD	20	Alive
N1133	37	Female	1950	9	MNH	Caesarean section	29	Alive
N1134	37	Male	1950	9	MNH	Caesarean section	28	Alive
N1135	37	Female	1900	10	MNH	Caesarean section	34	Alive
N1136	37	Male	1900	10	MNH	Caesarean section	26	Alive
N1137	37	Female	1900	9	Referral	SVD	22	Alive
N1138	37	Female	1860	9	MNH	Caesarean section	36	Alive
N1139	37	Male	1800	9	MNH	SVD	28	Alive
N1140	37	Male	1740	10	MNH	Caesarean section	30	Alive
N1141	37	Female	1570	10	MNH	Caesarean section	28	Alive
N1142	37	Female	1300	5	Referral	SVD	23.3159	Died
N1143	37	Female	1200	10	Referral	Caesarean section	34.0885	Died
N1144	37	Female	900	10	MNH	Caesarean section	35	Alive
N1145	36	Female	5300	10	MNH	Caesarean section	32	Alive
N1146	36	Female	4600	10	MNH	Caesarean section	27	Alive
N1147	36	Male	4600	6	Referral	Caesarean section	41.2708	Alive
N1148	36	Male	4460	10	MNH	SVD	26.5359	Alive
N1149	36	Male	4400	10	MNH	Caesarean section	36	Alive
N1150	36	Female	4400	10	MNH	Caesarean section	29.1787	Alive
N1151	36	Male	4380	10	MNH	Caesarean section	32	Alive
N1152	36	Male	4320	10	MNH	Caesarean section	30	Alive
N1153	36	Female	4300	10	MNH	Caesarean section	39	Alive
N1154	36	Male	4300	10	MNH	SVD	33.6786	Alive
N1155	36	Male	4280	10	MNH	Caesarean section	19	Alive
N1156	36	Female	4200	10	MNH	Caesarean section	19	Alive
N1157	36	Male	4100	10	MNH	Caesarean section	34	Alive
N1158	36	Female	4100	7	MNH	Assisted vaginal delivery	29	Alive
N1159	36	Female	4100	10	MNH	Caesarean section	22.4558	Alive
N1160	36	Male	4100	9	MNH	SVD	36.9382	Alive
N1161	36	Male	4060	10	MNH	Caesarean section	23	Alive
N1162	36	Male	4000	9	MNH	Caesarean section	35.6851	Alive
N1163	36	Male	4000	6	MNH	Caesarean section	29.9356	Alive
N1164	36	Female	4000	10	MNH	Caesarean section	29.2193	Alive
N1165	36	Male	3980	10	MNH	Caesarean section	37	Alive
N1166	36	Male	3930	10	MNH	Caesarean section	20	Alive
N1167	36	Female	3910	10	MNH	Caesarean section	24	Alive
N1168	36	Male	3900	10	MNH	Caesarean section	36	Alive
N1169	36	Male	3900	10	MNH	Caesarean section	23	Alive
N1170	36	Female	3900	10	MNH	Caesarean section	20	Alive
N1171	36	Male	3900	10	MNH	Caesarean section	26.806	Alive
N1172	36	Female	3900	10	MNH	Caesarean section	26.2082	Alive
N1173	36	Male	3890	10	MNH	Caesarean section	28	Alive
N1174	36	Female	3820	10	MNH	Caesarean section	20	Alive
N1175	36	Male	3800	8	MNH	Caesarean section	34	Alive
N1176	36	Male	3800	10	MNH	Caesarean section	31	Alive
N1177	36	Male	3800	10	MNH	Caesarean section	29	Alive
N1178	36	Male	3800	7.45474	Referral	Caesarean section	28	Alive
N1179	36	Female	3800	10	Referral	Assisted vaginal delivery	26	Alive
N1180	36	Male	3800	8	Referral	Caesarean section	34.2192	Alive
N1181	36	Female	3800	10	MNH	Caesarean section	28.7457	Alive
N1182	36	Male	3750	10	MNH	Caesarean section	27	Alive
N1183	36	Male	3720	9	MNH	Caesarean section	36	Alive
N1184	36	Male	3720	4	MNH	Caesarean section	32.1963	Died
N1185	36	Female	3700	6	Referral	SVD	36	Alive
N1186	36	Male	3700	7.06642	Referral	SVD	30	Alive
N1187	36	Male	3700	9	MNH	Caesarean section	27	Alive
N1188	36	Male	3700	10	MNH	Caesarean section	25	Alive
N1189	36	Male	3700	10	MNH	Caesarean section	20	Alive
N1190	36	Male	3700	8	Referral	SVD	18	Alive
N1191	36	Male	3700	10	MNH	Caesarean section	26.6461	Alive
N1192	36	Male	3680	10	MNH	Caesarean section	22	Alive
N1193	36	Male	3670	10	MNH	Caesarean section	26.1607	Alive
N1194	36	Female	3650	8	MNH	Caesarean section	35	Alive
N1195	36	Female	3600	10	MNH	Caesarean section	27	Alive
N1196	36	Female	3600	10	MNH	Caesarean section	25	Alive
N1197	36	Female	3600	10	MNH	SVD	25	Alive
N1198	36	Female	3600	2	Referral	SVD	23	Died
N1199	36	Male	3600	10	MNH	Caesarean section	23	Alive
N1200	36	Female	3600	10	MNH	Caesarean section	24.9988	Alive
N1201	36	Female	3600	10	MNH	Caesarean section	19.3123	Alive
N1202	36	Female	3600	9	MNH	Caesarean section	27.9083	Alive
N1203	36	Female	3600	10	MNH	Caesarean section	44.2908	Alive
N1204	36	Male	3590	10	MNH	Caesarean section	36	Alive
N1205	36	Male	3550	9	MNH	Caesarean section	30	Alive
N1206	36	Male	3550	9	MNH	Caesarean section	28	Alive
N1207	36	Male	3550	9	MNH	Caesarean section	28	Alive
N1208	36	Male	3530	10	MNH	Caesarean section	26	Alive
N1209	36	Male	3520	10	MNH	Caesarean section	26	Alive
N1210	36	Female	3510	10	MNH	Caesarean section	29	Alive
N1211	36	Male	3510	9	MNH	SVD	27.2094	Alive
N1212	36	Male	3500	10	MNH	Caesarean section	36	Alive
N1213	36	Male	3500	8	MNH	Caesarean section	29	Alive
N1214	36	Female	3500	10	Referral	SVD	29	Alive
N1215	36	Female	3500	10	Referral	SVD	26	Alive
N1216	36	Male	3500	9.4191	Referral	SVD	20	Alive
N1217	36	Male	3500	10	Referral	SVD	19	Died
N1218	36	Male	3500	7	Referral	Assisted vaginal delivery	19	Alive
N1219	36	Female	3500	10	MNH	Caesarean section	18	Alive
N1220	36	Male	3500	10	Referral	Caesarean section	32.6963	Died
N1221	36	Female	3500	10	Referral	Caesarean section	20.2638	Alive
N1222	36	Male	3500	8	Referral	Caesarean section	23.9219	Alive
N1223	36	Female	3500	10	Referral	Caesarean section	30.0655	Alive
N1224	36	Male	3500	10	MNH	Caesarean section	23.5618	Alive
N1225	36	Male	3500	10	MNH	Caesarean section	29.69	Alive
N1226	36	Male	3490	10	MNH	Caesarean section	36	Alive
N1227	36	Female	3450	10	MNH	Caesarean section	26	Alive
N1228	36	Male	3440	7.4664	Referral	Caesarean section	27	Alive
N1229	36	Female	3420	10	MNH	Caesarean section	27	Alive
N1230	36	Female	3400	10	MNH	Caesarean section	27	Alive
N1231	36	Male	3400	10	Referral	Caesarean section	21	Alive
N1232	36	Male	3400	10	MNH	Caesarean section	30.0892	Alive
N1233	36	Female	3400	9	MNH	SVD	25.5997	Alive
N1234	36	Male	3360	9	MNH	Caesarean section	17.0203	Alive
N1235	36	Male	3350	10	MNH	Caesarean section	39	Alive
N1236	36	Male	3350	10	MNH	Caesarean section	18.8453	Alive
N1237	36	Male	3320	10	MNH	Caesarean section	32	Alive
N1238	36	Female	3320	10	MNH	Caesarean section	25	Alive
N1239	36	Female	3310	10	MNH	Caesarean section	34	Alive
N1240	36	Male	3310	6	MNH	SVD	25.9933	Alive
N1241	36	Male	3300	10	Referral	SVD	30	Alive
N1242	36	Male	3300	10	Referral	Caesarean section	26	Alive
N1243	36	Male	3300	10	Referral	SVD	23	Alive
N1244	36	Female	3300	9	MNH	Caesarean section	32.0962	Alive
N1245	36	Female	3300	10	Referral	SVD	24.8945	Alive
N1246	36	Male	3300	9	MNH	Caesarean section	32.0803	Alive
N1247	36	Male	3290	10	MNH	Caesarean section	28	Alive
N1248	36	Female	3280	10	MNH	Caesarean section	37	Alive
N1249	36	Male	3280	10	MNH	Caesarean section	28	Alive
N1250	36	Female	3270	10	MNH	Caesarean section	33	Alive
N1251	36	Female	3270	6	MNH	Caesarean section	26.3382	Alive
N1252	36	Female	3250	10	MNH	Caesarean section	31.5316	Alive
N1253	36	Male	3230	10	MNH	Caesarean section	32	Alive
N1254	36	Male	3230	10	MNH	Caesarean section	23	Alive
N1255	36	Male	3220	9	MNH	Caesarean section	37.8383	Alive
N1256	36	Male	3200	10	MNH	Caesarean section	39	Alive
N1257	36	Female	3200	10	MNH	Caesarean section	36	Alive
N1258	36	Male	3200	10	Referral	Caesarean section	36	Alive
N1259	36	Female	3200	10	MNH	Caesarean section	35	Alive
N1260	36	Male	3200	10	Referral	SVD	33	Alive
N1261	36	Male	3200	10	MNH	Caesarean section	31	Alive
N1262	36	Female	3200	10	MNH	Caesarean section	28	Alive
N1263	36	Female	3200	4	MNH	Caesarean section	22	Died
N1264	36	Female	3200	6	Referral	SVD	22	Died
N1265	36	Male	3200	10	Referral	Caesarean section	22	Alive
N1266	36	Female	3200	9.13807	Referral	SVD	21	Alive
N1267	36	Male	3200	10	MNH	Caesarean section	26.4984	Alive
N1268	36	Female	3200	8	Referral	Caesarean section	31.873	Alive
N1269	36	Female	3200	10	Referral	SVD	37.0076	Alive
N1270	36	Male	3200	9	Referral	SVD	20.8105	Alive
N1271	36	Male	3160	8	MNH	Caesarean section	23	Alive
N1272	36	Male	3140	10	MNH	Caesarean section	30	Alive
N1273	36	Male	3120	4	Referral	Caesarean section	33.031	Alive
N1274	36	Female	3100	9	MNH	Caesarean section	38	Alive
N1275	36	Male	3100	10	Referral	SVD	34	Alive
N1276	36	Male	3100	10	MNH	Caesarean section	32	Alive
N1277	36	Female	3100	10	MNH	Caesarean section	31	Alive
N1278	36	Female	3100	10	MNH	Caesarean section	24	Alive
N1279	36	Male	3100	8	Referral	SVD	22	Alive
N1280	36	Male	3100	8	MNH	SVD	18	Alive
N1281	36	Male	3100	9	MNH	Caesarean section	29.0275	Alive
N1282	36	Female	3100	10	MNH	Caesarean section	33.1372	Alive
N1283	36	Female	3100	9	MNH	Caesarean section	33.0476	Alive
N1284	36	Female	3100	10	MNH	Caesarean section	42.8127	Alive
N1285	36	Male	3100	9	MNH	Caesarean section	22.4269	Alive
N1286	36	Male	3100	10	Referral	SVD	27.0226	Alive
N1287	36	Male	3080	10	MNH	Caesarean section	32	Alive
N1288	36	Male	3060	7	MNH	Caesarean section	28	Died
N1289	36	Female	3050	10	MNH	Caesarean section	38.2889	Alive
N1290	36	Female	3040	10	MNH	Caesarean section	35	Alive
N1291	36	Female	3000	10	Referral	SVD	38	Died
N1292	36	Female	3000	10	MNH	Caesarean section	35	Alive
N1293	36	Male	3000	6	Referral	SVD	30	Alive
N1294	36	Female	3000	10	MNH	Caesarean section	29	Alive
N1295	36	Female	3000	10	MNH	Caesarean section	29	Alive
N1296	36	Male	3000	8	Referral	SVD	29	Alive
N1297	36	Male	3000	6	MNH	SVD	27	Alive
N1298	36	Male	3000	9.91103	Referral	SVD	27	Alive
N1299	36	Male	3000	9	MNH	Caesarean section	25	Alive
N1300	36	Female	3000	10	Referral	SVD	20	Alive
N1301	36	Female	3000	10	Referral	SVD	19	Alive
N1302	36	Male	3000	10	MNH	Caesarean section	21.4945	Alive
N1303	36	Male	3000	10	Referral	SVD	27.4192	Alive
N1304	36	Female	3000	10	Referral	SVD	38.0419	Alive
N1305	36	Male	3000	10	Referral	SVD	24.3647	Alive
N1306	36	Female	2990	9	MNH	Caesarean section	35	Alive
N1307	36	Female	2950	10	MNH	Caesarean section	23	Alive
N1308	36	Male	2950	10	MNH	Caesarean section	19	Alive
N1309	36	Female	2950	10	MNH	Caesarean section	18.2228	Alive
N1310	36	Male	2920	9	MNH	Caesarean section	28	Alive
N1311	36	Male	2900	10	MNH	Caesarean section	41	Alive
N1312	36	Male	2900	10	Referral	SVD	38	Died
N1313	36	Male	2900	10	MNH	Caesarean section	36	Alive
N1314	36	Male	2900	10	MNH	SVD	36	Alive
N1315	36	Male	2900	10	Referral	SVD	34	Died
N1316	36	Male	2900	10	Referral	SVD	33	Alive
N1317	36	Male	2900	9	MNH	Caesarean section	27	Alive
N1318	36	Female	2900	10	MNH	Caesarean section	26	Alive
N1319	36	Male	2900	8	MNH	Caesarean section	18	Alive
N1320	36	Male	2900	10	MNH	Caesarean section	25.3786	Alive
N1321	36	Female	2900	10	MNH	Caesarean section	32.7949	Alive
N1322	36	Male	2900	10	MNH	Caesarean section	34.6643	Alive
N1323	36	Female	2900	9	Referral	SVD	26.4677	Alive
N1324	36	Male	2880	10	MNH	Caesarean section	25.7525	Alive
N1325	36	Male	2880	9	MNH	Caesarean section	31.9044	Alive
N1326	36	Male	2870	10	MNH	Caesarean section	26	Alive
N1327	36	Male	2860	9	MNH	Caesarean section	26	Alive
N1328	36	Male	2850	10	MNH	Caesarean section	27.5066	Alive
N1329	36	Male	2810	10	MNH	SVD	34	Alive
N1330	36	Male	2800	9	MNH	Caesarean section	35	Alive
N1331	36	Female	2800	9	MNH	Caesarean section	33	Alive
N1332	36	Female	2800	10	MNH	Caesarean section	31	Alive
N1333	36	Male	2800	7	MNH	Caesarean section	31	Alive
N1334	36	Female	2800	7.54215	Referral	SVD	30	Died
N1335	36	Male	2800	9	MNH	Caesarean section	28	Alive
N1336	36	Female	2800	10	Referral	SVD	27	Died
N1337	36	Female	2800	10	Referral	SVD	27	Alive
N1338	36	Female	2800	10	Referral	SVD	26	Alive
N1339	36	Male	2800	10	MNH	Caesarean section	23.9722	Alive
N1340	36	Male	2800	10	MNH	Caesarean section	22.442	Alive
N1341	36	Female	2800	10	Referral	SVD	36.5124	Alive
N1342	36	Male	2800	8	Referral	SVD	26.8225	Alive
N1343	36	Male	2780	10	MNH	Caesarean section	35	Alive
N1344	36	Female	2780	10	MNH	Caesarean section	34.0778	Alive
N1345	36	Male	2780	10	MNH	Caesarean section	22.5658	Alive
N1346	36	Male	2780	10	MNH	Caesarean section	25.6041	Alive
N1347	36	Male	2770	10	MNH	Caesarean section	28	Alive
N1348	36	Female	2750	9	MNH	SVD	30	Alive
N1349	36	Female	2750	10	MNH	Caesarean section	39.7425	Alive
N1350	36	Female	2730	10	MNH	Caesarean section	46	Alive
N1351	36	Male	2720	10	Referral	Caesarean section	33	Alive
N1352	36	Female	2720	10	MNH	Caesarean section	36.7189	Alive
N1353	36	Male	2710	10	MNH	SVD	34	Alive
N1354	36	Female	2700	10	MNH	Caesarean section	38	Alive
N1355	36	Male	2700	10	Referral	SVD	33	Alive
N1356	36	Male	2700	10	MNH	Caesarean section	30	Alive
N1357	36	Male	2700	10	MNH	Caesarean section	30	Alive
N1358	36	Female	2700	7	MNH	Caesarean section	27	Alive
N1359	36	Female	2700	8	Referral	Caesarean section	26	Alive
N1360	36	Female	2700	10	MNH	Caesarean section	25	Alive
N1361	36	Male	2700	10	Referral	SVD	23	Alive
N1362	36	Male	2700	7	Referral	SVD	21	Died
N1363	36	Female	2700	9	Referral	Caesarean section	19	Alive
N1364	36	Female	2700	8	Referral	SVD	19	Alive
N1365	36	Male	2700	9	MNH	SVD	19	Alive
N1366	36	Female	2700	9	MNH	Caesarean section	24.316	Alive
N1367	36	Male	2700	10	MNH	Caesarean section	20.1973	Alive
N1368	36	Female	2700	10	MNH	Caesarean section	34.393	Alive
N1369	36	Male	2700	8	Referral	SVD	23.0228	Alive
N1370	36	Male	2690	9	MNH	Caesarean section	27	Alive
N1371	36	Female	2690	9	MNH	Caesarean section	25.5935	Alive
N1372	36	Male	2660	10	MNH	Caesarean section	23	Died
N1373	36	Female	2650	10	Referral	SVD	40	Alive
N1374	36	Male	2650	10	Referral	SVD	27.8203	Alive
N1375	36	Female	2640	10	MNH	SVD	37.3561	Alive
N1376	36	Female	2600	9	MNH	Caesarean section	41	Alive
N1377	36	Female	2600	10	Referral	SVD	37	Alive
N1378	36	Female	2600	9	MNH	Caesarean section	33	Died
N1379	36	Female	2600	10	MNH	Caesarean section	29	Alive
N1380	36	Female	2600	10	MNH	Assisted vaginal delivery	27	Alive
N1381	36	Male	2600	9	MNH	Caesarean section	25	Alive
N1382	36	Female	2600	9	MNH	Caesarean section	25	Alive
N1383	36	Male	2600	10	Referral	SVD	21	Alive
N1384	36	Female	2600	7	Referral	Caesarean section	20	Alive
N1385	36	Male	2600	9	Referral	SVD	19	Alive
N1386	36	Male	2600	7.47411	Home/born before arrival	SVD	18	Alive
N1387	36	Male	2600	10	MNH	Caesarean section	23.0372	Alive
N1388	36	Male	2600	10	Referral	SVD	26.0957	Alive
N1389	36	Female	2600	10	Referral	SVD	26.368	Alive
N1390	36	Female	2590	10	MNH	Caesarean section	33	Alive
N1391	36	Male	2580	10	MNH	Caesarean section	26	Alive
N1392	36	Male	2580	9	MNH	Caesarean section	21.0425	Alive
N1393	36	Male	2570	10	MNH	SVD	27	Alive
N1394	36	Female	2570	10	MNH	Caesarean section	28.4092	Alive
N1395	36	Female	2560	10	MNH	SVD	28	Alive
N1396	36	Male	2550	6	MNH	Caesarean section	14	Alive
N1397	36	Male	2550	10	MNH	Caesarean section	32.3996	Alive
N1398	36	Female	2530	10	MNH	Caesarean section	25.8447	Alive
N1399	36	Female	2520	10	MNH	Caesarean section	26	Alive
N1400	36	Female	2510	10	Referral	SVD	27.1785	Died
N1401	36	Male	2500	10	Referral	Caesarean section	44	Alive
N1402	36	Female	2500	10	MNH	Caesarean section	38	Alive
N1403	36	Female	2500	10	MNH	Caesarean section	38	Alive
N1404	36	Male	2500	10	Referral	SVD	38	Alive
N1405	36	Female	2500	10	MNH	Caesarean section	37	Alive
N1406	36	Male	2500	10	MNH	Caesarean section	36	Alive
N1407	36	Female	2500	10	Referral	Caesarean section	35	Alive
N1408	36	Female	2500	10	Referral	SVD	34	Alive
N1409	36	Male	2500	10	Referral	SVD	32	Alive
N1410	36	Male	2500	8	MNH	Caesarean section	26	Alive
N1411	36	Male	2500	10	MNH	Caesarean section	26	Alive
N1412	36	Male	2500	10	MNH	Caesarean section	26	Alive
N1413	36	Male	2500	8.56501	Referral	SVD	26	Alive
N1414	36	Male	2500	10	MNH	SVD	26	Alive
N1415	36	Male	2500	10	MNH	SVD	24	Alive
N1416	36	Female	2500	10	MNH	Caesarean section	20	Alive
N1417	36	Male	2500	10	MNH	SVD	19	Died
N1418	36	Female	2500	10	Referral	SVD	19	Died
N1419	36	Female	2500	10	Referral	Caesarean section	28.3496	Died
N1420	36	Female	2500	8	Referral	Caesarean section	19.6825	Alive
N1421	36	Male	2500	10	MNH	Caesarean section	14.43	Alive
N1422	36	Male	2500	10	MNH	Caesarean section	24.4408	Alive
N1423	36	Male	2500	10	Referral	Caesarean section	28.4584	Alive
N1424	36	Male	2500	10	MNH	Caesarean section	37.737	Alive
N1425	36	Male	2500	8	Referral	SVD	20.8554	Alive
N1426	36	Female	2500	10	Referral	SVD	26.3062	Alive
N1427	36	Female	2500	10	Referral	SVD	21.6633	Alive
N1428	36	Female	2490	10	MNH	Caesarean section	23.6814	Alive
N1429	36	Male	2480	9	MNH	Caesarean section	27.4014	Alive
N1430	36	Male	2470	9	MNH	Caesarean section	29	Alive
N1431	36	Female	2460	9	MNH	Caesarean section	26	Alive
N1432	36	Male	2430	9	MNH	Caesarean section	18	Alive
N1433	36	Female	2420	10	MNH	Caesarean section	27	Alive
N1434	36	Male	2420	10	MNH	SVD	26	Alive
N1435	36	Female	2400	10	MNH	Caesarean section	34	Alive
N1436	36	Male	2400	10	MNH	Caesarean section	34	Alive
N1437	36	Male	2400	9	MNH	Caesarean section	28	Alive
N1438	36	Female	2400	10	MNH	Caesarean section	20	Alive
N1439	36	Female	2400	9	MNH	SVD	25.5186	Alive
N1440	36	Male	2400	9	MNH	SVD	35.4723	Alive
N1441	36	Male	2400	9	MNH	SVD	20.1676	Alive
N1442	36	Male	2390	10	MNH	Caesarean section	33	Alive
N1443	36	Female	2380	10	MNH	Caesarean section	26	Alive
N1444	36	Female	2370	9	MNH	Caesarean section	24.709	Alive
N1445	36	Male	2350	9	MNH	Caesarean section	32	Alive
N1446	36	Female	2350	10	MNH	Caesarean section	27	Alive
N1447	36	Male	2350	10	MNH	SVD	20	Alive
N1448	36	Male	2350	10	Referral	Caesarean section	27.6476	Died
N1449	36	Male	2330	6	MNH	Caesarean section	34	Died
N1450	36	Female	2320	10	MNH	Caesarean section	29.3406	Alive
N1451	36	Male	2310	10	MNH	Caesarean section	35	Alive
N1452	36	Female	2310	10	MNH	Caesarean section	33	Alive
N1453	36	Female	2300	10	MNH	Caesarean section	40	Alive
N1454	36	Female	2300	10	Referral	SVD	38	Alive
N1455	36	Male	2300	10	MNH	Caesarean section	35	Alive
N1456	36	Male	2300	9	MNH	Caesarean section	29	Alive
N1457	36	Female	2300	10	MNH	SVD	27	Alive
N1458	36	Female	2300	8	MNH	Caesarean section	26	Alive
N1459	36	Male	2300	8	Referral	SVD	24	Died
N1460	36	Male	2300	9	MNH	SVD	22	Alive
N1461	36	Female	2300	10	MNH	Caesarean section	20	Alive
N1462	36	Male	2300	7.34266	Referral	SVD	25.4237	Died
N1463	36	Male	2300	10	Referral	Caesarean section	32.5518	Alive
N1464	36	Female	2300	10	MNH	Caesarean section	33.6934	Alive
N1465	36	Male	2300	9	Referral	SVD	18.3293	Alive
N1466	36	Female	2290	9	MNH	SVD	31	Alive
N1467	36	Female	2280	9	MNH	Caesarean section	34	Alive
N1468	36	Female	2280	10	MNH	Caesarean section	28	Alive
N1469	36	Male	2280	4	MNH	SVD	25	Died
N1470	36	Female	2260	9	MNH	SVD	26	Alive
N1471	36	Female	2260	9	MNH	SVD	24	Alive
N1472	36	Male	2260	9	MNH	Caesarean section	34.4423	Alive
N1473	36	Male	2250	10	MNH	Caesarean section	36	Alive
N1474	36	Female	2250	8.52115	MNH	Caesarean section	32	Alive
N1475	36	Male	2250	10	MNH	Caesarean section	30	Alive
N1476	36	Female	2250	10	MNH	SVD	30	Alive
N1477	36	Female	2250	9	MNH	Caesarean section	28	Alive
N1478	36	Female	2250	10	Referral	SVD	26	Died
N1479	36	Female	2210	10	Referral	SVD	15.3996	Alive
N1480	36	Female	2200	9	MNH	Caesarean section	43	Alive
N1481	36	Female	2200	10	MNH	Caesarean section	37	Alive
N1482	36	Male	2200	8	MNH	SVD	29	Died
N1483	36	Male	2200	10	MNH	Caesarean section	29	Alive
N1484	36	Male	2200	9	MNH	Caesarean section	28	Alive
N1485	36	Male	2200	10	MNH	SVD	28	Alive
N1486	36	Male	2200	9	Referral	SVD	26	Died
N1487	36	Male	2200	10	Referral	SVD	25	Alive
N1488	36	Male	2200	8	MNH	Caesarean section	22	Alive
N1489	36	Female	2200	10	Referral	SVD	18	Alive
N1490	36	Male	2200	9	MNH	SVD	31.3691	Alive
N1491	36	Female	2170	10	MNH	Caesarean section	29	Alive
N1492	36	Male	2140	10	MNH	Caesarean section	34	Alive
N1493	36	Male	2120	8	MNH	Caesarean section	41	Alive
N1494	36	Female	2100	7	MNH	Caesarean section	30	Alive
N1495	36	Female	2100	6	MNH	SVD	28	Alive
N1496	36	Male	2100	9	Referral	SVD	27	Alive
N1497	36	Female	2100	6	Referral	SVD	20	Died
N1498	36	Male	2100	10	MNH	Caesarean section	19	Alive
N1499	36	Female	2080	10	MNH	SVD	18	Alive
N1500	36	Female	2050	9	MNH	Caesarean section	33	Alive
N1501	36	Female	2040	10	MNH	Caesarean section	32.2758	Alive
N1502	36	Male	2040	9	MNH	SVD	30.3326	Alive
N1503	36	Female	2030	10	MNH	Assisted vaginal delivery	26.5821	Alive
N1504	36	Female	2020	10	MNH	Caesarean section	25	Alive
N1505	36	Male	2010	10	MNH	Caesarean section	26	Alive
N1506	36	Male	2000	9	MNH	Caesarean section	36	Alive
N1507	36	Male	2000	9	Referral	Caesarean section	33	Died
N1508	36	Female	2000	10	MNH	Caesarean section	33	Alive
N1509	36	Male	2000	10	MNH	SVD	22	Alive
N1510	36	Male	2000	10	MNH	Caesarean section	20	Alive
N1511	36	Female	2000	10	Referral	SVD	18	Alive
N1512	36	Male	2000	7	MNH	Caesarean section	29.1391	Alive
N1513	36	Male	2000	9	Referral	SVD	30.6789	Alive
N1514	36	Male	2000	6.75255	Referral	SVD	30.0704	Alive
N1515	36	Male	1985	10	MNH	SVD	36	Died
N1516	36	Male	1950	10	MNH	Caesarean section	32	Alive
N1517	36	Female	1920	9	MNH	Caesarean section	27	Alive
N1518	36	Female	1900	10	MNH	SVD	36	Alive
N1519	36	Female	1900	9	MNH	Caesarean section	33	Died
N1520	36	Female	1900	9	MNH	Caesarean section	25	Alive
N1521	36	Male	1900	9	MNH	Caesarean section	24	Alive
N1522	36	Female	1850	9	MNH	SVD	31	Alive
N1523	36	Female	1830	9	MNH	Caesarean section	26	Alive
N1524	36	Male	1800	10	MNH	Caesarean section	24	Alive
N1525	36	Male	1800	10	MNH	Caesarean section	28.331	Alive
N1526	36	Male	1790	6	MNH	Caesarean section	39.1437	Alive
N1527	36	Female	1770	9	MNH	SVD	23	Alive
N1528	36	Female	1730	7	MNH	Caesarean section	23	Alive
N1529	36	Female	1720	8	MNH	Caesarean section	23	Alive
N1530	36	Female	1700	10	Referral	Caesarean section	38	Died
N1531	36	Male	1700	9	MNH	Caesarean section	32	Alive
N1532	36	Male	1680	9	MNH	Caesarean section	38	Alive
N1533	36	Female	1680	7	MNH	Assisted vaginal delivery	23.2252	Alive
N1534	36	Male	1640	9	MNH	SVD	23	Alive
N1535	36	Female	1580	9	MNH	Caesarean section	38	Alive
N1536	36	Male	1580	9	Referral	SVD	27	Died
N1537	36	Female	1570	10	MNH	Caesarean section	26	Alive
N1538	36	Female	1550	10	Referral	SVD	45.0801	Died
N1539	36	Male	1500	9	MNH	Caesarean section	39	Alive
N1540	36	Male	1500	10	MNH	Caesarean section	32	Alive
N1541	36	Female	1470	8	MNH	Caesarean section	32	Alive
N1542	36	Male	1400	6	MNH	Caesarean section	33	Alive
N1543	36	Male	1400	10	MNH	Caesarean section	22	Alive
N1544	36	Male	1300	9	MNH	Caesarean section	18	Died
N1545	36	Male	1300	9	MNH	SVD	19.4745	Alive
N1546	36	Female	1250	10	MNH	Caesarean section	24	Alive
N1547	36	Male	1200	10	Referral	SVD	30	Died
N1548	36	Male	1200	10	Referral	SVD	30	Died
N1549	36	Male	1120	4	MNH	SVD	24	Died
N1550	36	Male	1100	10	MNH	SVD	27	Died
N1551	36	Male	1100	6.39021	MNH	SVD	19	Died
N1552	36	Female	1000	10	MNH	SVD	27	Alive
N1553	36	Female	800	9.40046	Referral	SVD	26.7449	Alive
N1554	36	Female	2824.24	9	MNH	Caesarean section	25	Alive
N1555	36	Female	3396.34	8.99815	MNH	Caesarean section	22	Alive
N1556	36	Male	3229.85	7	Referral	SVD	33.6281	Alive
N1557	35	Female	4000	10	MNH	Caesarean section	29	Alive
N1558	35	Female	3800	8	MNH	Caesarean section	33	Alive
N1559	35	Male	3700	9	Referral	Caesarean section	37.4678	Alive
N1560	35	Female	3600	8	MNH	Caesarean section	28.7678	Alive
N1561	35	Female	3300	10	MNH	Caesarean section	34	Alive
N1562	35	Female	3300	10	MNH	SVD	23	Alive
N1563	35	Male	3240	6	MNH	Caesarean section	21	Alive
N1564	35	Male	3200	10	MNH	SVD	35	Died
N1565	35	Male	3200	4	Referral	Caesarean section	18.5488	Died
N1566	35	Male	3120	10	MNH	Caesarean section	17	Alive
N1567	35	Female	3100	10	MNH	Caesarean section	30	Alive
N1568	35	Female	3100	10	MNH	SVD	17	Alive
N1569	35	Female	3050	10	MNH	Caesarean section	33	Alive
N1570	35	Female	3020	10	MNH	Caesarean section	32	Alive
N1571	35	Female	3010	10	MNH	Caesarean section	29	Alive
N1572	35	Male	3000	10	MNH	Caesarean section	39	Alive
N1573	35	Female	3000	10	Referral	SVD	22	Died
N1574	35	Female	3000	10	Referral	SVD	22	Alive
N1575	35	Male	3000	10	MNH	SVD	20	Alive
N1576	35	Male	3000	10	Referral	SVD	29.0165	Alive
N1577	35	Male	2900	10	Referral	SVD	26	Alive
N1578	35	Male	2900	9	MNH	Caesarean section	25	Alive
N1579	35	Male	2900	5	Referral	SVD	24	Alive
N1580	35	Male	2900	10	MNH	Caesarean section	38.2247	Alive
N1581	35	Male	2810	10	MNH	Caesarean section	23	Alive
N1582	35	Male	2800	10	MNH	Caesarean section	40	Alive
N1583	35	Female	2800	9	MNH	SVD	25	Alive
N1584	35	Male	2790	10	MNH	Caesarean section	26	Alive
N1585	35	Female	2780	10	MNH	Caesarean section	24	Alive
N1586	35	Female	2760	10	MNH	SVD	31	Alive
N1587	35	Female	2700	10	MNH	SVD	31	Alive
N1588	35	Female	2700	10	MNH	Caesarean section	23	Alive
N1589	35	Male	2700	10	MNH	SVD	21	Alive
N1590	35	Female	2700	10	MNH	SVD	31.0139	Alive
N1591	35	Female	2630	10	MNH	Caesarean section	22	Alive
N1592	35	Female	2620	7	MNH	Caesarean section	36	Alive
N1593	35	Female	2600	9	MNH	Caesarean section	37	Alive
N1594	35	Male	2600	10	MNH	Caesarean section	37	Alive
N1595	35	Male	2600	4	MNH	SVD	32	Alive
N1596	35	Female	2600	10	MNH	Caesarean section	23	Alive
N1597	35	Male	2600	10	MNH	SVD	25.9032	Alive
N1598	35	Female	2550	10	Referral	SVD	28	Alive
N1599	35	Male	2530	10	MNH	SVD	32	Alive
N1600	35	Male	2500	10	Referral	Caesarean section	35	Died
N1601	35	Male	2500	10	MNH	Caesarean section	27	Alive
N1602	35	Female	2500	7	MNH	Caesarean section	18	Alive
N1603	35	Male	2500	9	Referral	SVD	31.6639	Died
N1604	35	Male	2500	10	MNH	Caesarean section	27.849	Alive
N1605	35	Female	2500	9	MNH	SVD	19.9771	Alive
N1606	35	Female	2400	10	MNH	Caesarean section	37	Alive
N1607	35	Female	2400	9	MNH	SVD	35	Alive
N1608	35	Male	2400	10	MNH	SVD	31	Alive
N1609	35	Female	2400	10	MNH	Caesarean section	29	Alive
N1610	35	Female	2400	10	MNH	Caesarean section	30.1654	Alive
N1611	35	Female	2390	10	MNH	Caesarean section	22	Alive
N1612	35	Female	2390	10	MNH	Caesarean section	32.3471	Alive
N1613	35	Female	2380	10	MNH	Caesarean section	20.7785	Alive
N1614	35	Male	2380	10	Referral	Caesarean section	34.9598	Alive
N1615	35	Male	2300	10	MNH	Caesarean section	36	Alive
N1616	35	Male	2300	10	MNH	SVD	35	Alive
N1617	35	Female	2300	10	MNH	Caesarean section	27	Alive
N1618	35	Male	2300	7	Referral	Caesarean section	26	Died
N1619	35	Female	2300	9	MNH	Caesarean section	26	Alive
N1620	35	Female	2300	10	MNH	Caesarean section	25	Alive
N1621	35	Male	2300	9	MNH	SVD	24	Alive
N1622	35	Female	2300	10	MNH	Caesarean section	32.454	Alive
N1623	35	Female	2290	10	MNH	SVD	24	Alive
N1624	35	Male	2270	8	MNH	Caesarean section	23	Alive
N1625	35	Female	2270	9	MNH	SVD	22	Alive
N1626	35	Male	2270	7	MNH	SVD	34.652	Alive
N1627	35	Male	2250	10	Referral	SVD	26.591	Alive
N1628	35	Female	2240	9	MNH	Assisted vaginal delivery	25	Alive
N1629	35	Female	2230	9	MNH	Caesarean section	27	Alive
N1630	35	Female	2230	10	MNH	Caesarean section	26	Alive
N1631	35	Male	2200	6	MNH	SVD	33	Alive
N1632	35	Female	2200	8	Referral	Caesarean section	18	Alive
N1633	35	Male	2200	10	MNH	Caesarean section	17.2208	Alive
N1634	35	Male	2190	10	MNH	SVD	33	Alive
N1635	35	Female	2170	8	MNH	SVD	29	Alive
N1636	35	Male	2150	8	MNH	Caesarean section	28	Alive
N1637	35	Female	2110	10	MNH	Caesarean section	24.0509	Alive
N1638	35	Male	2100	10	MNH	Caesarean section	36	Alive
N1639	35	Female	2100	10	Referral	SVD	31	Alive
N1640	35	Female	2100	10	MNH	Caesarean section	25	Alive
N1641	35	Male	2100	6	MNH	SVD	25	Alive
N1642	35	Female	2100	9	MNH	SVD	23	Alive
N1643	35	Male	2100	10	MNH	Caesarean section	25.1965	Alive
N1644	35	Male	2100	10	MNH	Caesarean section	30.7666	Alive
N1645	35	Female	2100	10	MNH	SVD	19.1966	Alive
N1646	35	Male	2090	10	MNH	SVD	25	Alive
N1647	35	Male	2060	9	MNH	SVD	30	Alive
N1648	35	Male	2030	10	MNH	SVD	38	Alive
N1649	35	Female	2030	10	MNH	Caesarean section	26	Alive
N1650	35	Male	2020	9	MNH	Caesarean section	29	Alive
N1651	35	Female	2000	10	MNH	Caesarean section	35	Alive
N1652	35	Male	2000	10	MNH	Caesarean section	35	Alive
N1653	35	Female	2000	10	MNH	Caesarean section	31	Alive
N1654	35	Female	2000	9	MNH	SVD	21	Alive
N1655	35	Male	2000	8	MNH	Caesarean section	18.0332	Alive
N1656	35	Female	1940	9	MNH	Caesarean section	27.6367	Alive
N1657	35	Female	1910	10	MNH	Caesarean section	23	Alive
N1658	35	Male	1900	9	MNH	Assisted vaginal delivery	29	Alive
N1659	35	Female	1900	9	Referral	SVD	26	Alive
N1660	35	Female	1900	10	MNH	SVD	23	Alive
N1661	35	Female	1900	10	MNH	SVD	21.1805	Alive
N1662	35	Female	1890	10	MNH	Caesarean section	31	Alive
N1663	35	Female	1880	10	MNH	Caesarean section	29	Alive
N1664	35	Female	1880	10	MNH	Caesarean section	19	Alive
N1665	35	Female	1870	9	MNH	SVD	25	Alive
N1666	35	Female	1810	10	MNH	SVD	31.7454	Alive
N1667	35	Female	1800	9	MNH	SVD	35	Alive
N1668	35	Female	1800	9	MNH	Caesarean section	31	Alive
N1669	35	Male	1800	10	MNH	Caesarean section	27	Alive
N1670	35	Male	1800	10	Referral	SVD	25	Alive
N1671	35	Female	1710	9	MNH	SVD	21	Alive
N1672	35	Male	1700	10	MNH	SVD	37.2695	Alive
N1673	35	Female	1650	8	MNH	Caesarean section	23	Alive
N1674	35	Female	1600	10	MNH	Caesarean section	28	Alive
N1675	35	Female	1600	10	MNH	Caesarean section	26	Alive
N1676	35	Female	1600	8	MNH	Assisted vaginal delivery	23.4105	Alive
N1677	35	Female	1600	10	MNH	Caesarean section	28.1896	Alive
N1678	35	Female	1600	10	Referral	SVD	31.8455	Alive
N1679	35	Female	1590	9	MNH	Caesarean section	38	Alive
N1680	35	Female	1550	8	MNH	Caesarean section	43	Alive
N1681	35	Female	1530	10	Referral	SVD	38	Died
N1682	35	Male	1500	10	MNH	Caesarean section	35	Alive
N1683	35	Female	1500	9	Referral	SVD	29	Alive
N1684	35	Male	1400	10	Referral	SVD	26	Alive
N1685	35	Male	1400	8.6216	Referral	SVD	26	Alive
N1686	35	Female	1350	6	MNH	SVD	23	Alive
N1687	35	Female	1350	10	Referral	SVD	30.864	Alive
N1688	35	Female	1290	10	MNH	Caesarean section	39.9441	Alive
N1689	35	Female	1280	8	MNH	Caesarean section	28	Alive
N1690	35	Female	1200	9	MNH	SVD	28.7145	Died
N1691	35	Female	1150	9	MNH	SVD	25	Alive
N1692	35	Female	1090	10	MNH	Caesarean section	28.4294	Died
N1693	35	Female	1000	9	MNH	Caesarean section	32.1072	Alive
N1694	35	Male	1643.88	10	MNH	SVD	39	Alive
N1695	35	Male	3092.56	9	MNH	Caesarean section	38	Alive
N1696	35	Male	2897.92	10	MNH	SVD	35	Alive
N1697	34	Male	4000	6.86459	Referral	SVD	34	Alive
N1698	34	Male	3640	10	MNH	Caesarean section	25	Alive
N1699	34	Male	3550	10	MNH	Caesarean section	28	Alive
N1700	34	Male	3400	10	MNH	Caesarean section	33	Alive
N1701	34	Female	3300	8	Referral	SVD	28.8408	Alive
N1702	34	Female	3250	10	MNH	Caesarean section	22	Alive
N1703	34	Male	3190	4	MNH	SVD	25	Alive
N1704	34	Female	3150	9	MNH	Caesarean section	31	Alive
N1705	34	Female	3140	10	MNH	Caesarean section	21.3459	Alive
N1706	34	Female	3100	10	MNH	Caesarean section	22	Alive
N1707	34	Male	3040	9	MNH	Caesarean section	29	Alive
N1708	34	Female	3030	8	MNH	SVD	30	Alive
N1709	34	Male	3000	10	Referral	Caesarean section	19	Alive
N1710	34	Male	2910	10	MNH	SVD	24	Alive
N1711	34	Male	2900	8	MNH	Caesarean section	16	Alive
N1712	34	Female	2870	10	MNH	Caesarean section	33.4901	Alive
N1713	34	Female	2800	10	MNH	SVD	41	Alive
N1714	34	Female	2800	10	Referral	Caesarean section	35	Alive
N1715	34	Female	2700	8	MNH	Caesarean section	31	Alive
N1716	34	Male	2700	8	MNH	Assisted vaginal delivery	22.3813	Died
N1717	34	Male	2700	9	MNH	Caesarean section	32.8932	Alive
N1718	34	Male	2700	9	MNH	SVD	25.2976	Alive
N1719	34	Female	2600	10	MNH	SVD	33	Alive
N1720	34	Female	2600	10	Referral	SVD	22	Died
N1721	34	Male	2600	8	MNH	SVD	22	Alive
N1722	34	Male	2600	10	MNH	Caesarean section	34.5336	Alive
N1723	34	Female	2580	10	MNH	Caesarean section	39	Alive
N1724	34	Female	2570	10	MNH	Caesarean section	38	Alive
N1725	34	Female	2550	10	MNH	Caesarean section	33	Alive
N1726	34	Male	2540	10	MNH	Caesarean section	36	Alive
N1727	34	Female	2500	7	MNH	Caesarean section	40	Alive
N1728	34	Female	2500	10	MNH	Caesarean section	38	Alive
N1729	34	Male	2500	10	MNH	Caesarean section	31	Alive
N1730	34	Male	2500	8	MNH	SVD	25	Alive
N1731	34	Female	2500	9	Referral	Caesarean section	27.0139	Died
N1732	34	Male	2500	10	MNH	Caesarean section	30.3959	Alive
N1733	34	Female	2490	10	Referral	SVD	37	Alive
N1734	34	Female	2450	10	MNH	Caesarean section	34	Alive
N1735	34	Female	2410	10	MNH	Caesarean section	38	Alive
N1736	34	Male	2410	9	MNH	SVD	18	Alive
N1737	34	Male	2410	8	MNH	Caesarean section	27.4608	Alive
N1738	34	Male	2400	10	MNH	Caesarean section	30	Alive
N1739	34	Male	2400	9	MNH	Caesarean section	24	Alive
N1740	34	Male	2400	7	MNH	SVD	20.3573	Alive
N1741	34	Female	2380	7	MNH	SVD	33	Alive
N1742	34	Female	2370	10	MNH	Caesarean section	49	Alive
N1743	34	Male	2370	10	MNH	Caesarean section	33	Alive
N1744	34	Male	2350	10	MNH	Caesarean section	39	Alive
N1745	34	Male	2350	10	MNH	SVD	24	Alive
N1746	34	Female	2350	10	MNH	Caesarean section	35.1434	Alive
N1747	34	Female	2330	9	MNH	SVD	30	Alive
N1748	34	Female	2310	9	MNH	SVD	28	Alive
N1749	34	Male	2300	10	MNH	Caesarean section	36	Alive
N1750	34	Male	2300	10	MNH	Caesarean section	35	Alive
N1751	34	Female	2300	8	MNH	SVD	26	Alive
N1752	34	Female	2290	10	MNH	Caesarean section	20	Alive
N1753	34	Female	2270	9	MNH	Caesarean section	34	Alive
N1754	34	Male	2260	10	MNH	Caesarean section	30	Alive
N1755	34	Male	2260	10	Referral	SVD	42.8618	Alive
N1756	34	Male	2250	10	MNH	Caesarean section	25	Alive
N1757	34	Female	2230	10	MNH	Caesarean section	29.2974	Alive
N1758	34	Male	2200	6	MNH	Caesarean section	25	Alive
N1759	34	Female	2200	10	MNH	SVD	25	Alive
N1760	34	Female	2200	7.60962	Referral	Caesarean section	40.4782	Alive
N1761	34	Female	2200	9	MNH	Caesarean section	31.1457	Alive
N1762	34	Male	2160	10	MNH	Caesarean section	30.1738	Alive
N1763	34	Female	2150	7	MNH	Caesarean section	30	Alive
N1764	34	Female	2140	10	MNH	Caesarean section	34.5226	Alive
N1765	34	Female	2120	9	MNH	Caesarean section	38	Alive
N1766	34	Male	2120	9	MNH	Caesarean section	15.84	Alive
N1767	34	Female	2100	10	MNH	Caesarean section	30	Alive
N1768	34	Female	2100	10	MNH	Caesarean section	23	Alive
N1769	34	Male	2100	10	MNH	Assisted vaginal delivery	29.8267	Alive
N1770	34	Female	2090	10	MNH	Caesarean section	35.8484	Alive
N1771	34	Male	2070	9	MNH	Caesarean section	28.4828	Alive
N1772	34	Female	2060	10	MNH	Caesarean section	28.7271	Alive
N1773	34	Male	2050	9	MNH	Caesarean section	25	Alive
N1774	34	Male	2020	10	MNH	SVD	17	Alive
N1775	34	Female	2000	9	MNH	Caesarean section	40	Alive
N1776	34	Female	2000	9	MNH	Caesarean section	35	Alive
N1777	34	Male	2000	10	MNH	Caesarean section	30	Alive
N1778	34	Female	2000	8	MNH	Caesarean section	27	Alive
N1779	34	Male	2000	10	Referral	SVD	26.712	Alive
N1780	34	Female	2000	10	MNH	SVD	21.56	Alive
N1781	34	Male	2000	6	MNH	SVD	25.4311	Alive
N1782	34	Female	2000	9	MNH	SVD	21.3163	Alive
N1783	34	Male	1980	10	MNH	SVD	27.6642	Alive
N1784	34	Male	1980	10	MNH	SVD	24.4816	Alive
N1785	34	Male	1960	10	MNH	SVD	23.6674	Alive
N1786	34	Male	1950	9	MNH	Caesarean section	32	Alive
N1787	34	Male	1950	10	MNH	Caesarean section	20	Alive
N1788	34	Female	1900	10	Referral	Caesarean section	35	Died
N1789	34	Female	1900	9	MNH	Caesarean section	30	Alive
N1790	34	Male	1900	9	MNH	Assisted vaginal delivery	23	Died
N1791	34	Male	1900	10	MNH	SVD	22	Died
N1792	34	Female	1900	10	Referral	SVD	16	Alive
N1793	34	Female	1900	10	Referral	SVD	16	Alive
N1794	34	Male	1900	10	Referral	SVD	34.0764	Died
N1795	34	Male	1900	10	MNH	Caesarean section	23.1618	Alive
N1796	34	Male	1900	10	MNH	Caesarean section	35.8546	Alive
N1797	34	Female	1891	7	MNH	Caesarean section	21	Alive
N1798	34	Male	1880	10	MNH	SVD	25	Alive
N1799	34	Female	1870	5	MNH	Caesarean section	20	Alive
N1800	34	Female	1850	8	MNH	Caesarean section	32	Alive
N1801	34	Male	1850	8	MNH	SVD	28.1419	Alive
N1802	34	Male	1820	5	MNH	Caesarean section	28	Died
N1803	34	Male	1810	7	MNH	SVD	29	Died
N1804	34	Female	1800	7	MNH	Caesarean section	27	Alive
N1805	34	Male	1800	10	Referral	SVD	19	Alive
N1806	34	Male	1780	9	MNH	Caesarean section	23	Alive
N1807	34	Female	1760	10	MNH	SVD	33.1483	Alive
N1808	34	Male	1750	9	MNH	Caesarean section	26	Died
N1809	34	Male	1700	8	MNH	Caesarean section	34	Died
N1810	34	Male	1700	9	MNH	Caesarean section	30	Alive
N1811	34	Female	1680	10	MNH	Caesarean section	42	Alive
N1812	34	Male	1680	10	MNH	SVD	28	Alive
N1813	34	Male	1640	10	MNH	Caesarean section	37	Alive
N1814	34	Female	1625	8	Referral	SVD	31.5464	Alive
N1815	34	Female	1610	6	MNH	Caesarean section	29.8151	Alive
N1816	34	Female	1600	10	MNH	Caesarean section	42	Alive
N1817	34	Male	1600	8	MNH	Caesarean section	28	Died
N1818	34	Male	1500	10	MNH	Caesarean section	43	Alive
N1819	34	Male	1500	10	Referral	Caesarean section	32	Died
N1820	34	Male	1420	7	MNH	SVD	28.0687	Alive
N1821	34	Female	1200	5	MNH	Caesarean section	30	Alive
N1822	34	Male	1190	8	Referral	Caesarean section	27	Died
N1823	34	Female	1190	8	Referral	Caesarean section	27	Died
N1824	34	Female	1150	9	MNH	SVD	27.7325	Alive
N1825	34	Male	1100	9	MNH	SVD	34	Died
N1826	34	Male	1100	4	Referral	Assisted vaginal delivery	34	Alive
N1827	34	Female	1100	7	MNH	SVD	28	Alive
N1828	33	Female	4780	10	MNH	Caesarean section	34.7632	Alive
N1829	33	Female	4530	10	MNH	Caesarean section	26.9288	Alive
N1830	33	Male	3600	9	MNH	Caesarean section	22	Alive
N1831	33	Female	3500	9.85591	Home/born before arrival	SVD	28.44	Alive
N1832	33	Female	3450	6	MNH	Caesarean section	24	Alive
N1833	33	Female	3400	10	MNH	Caesarean section	30	Alive
N1834	33	Female	3400	9	MNH	Caesarean section	24	Alive
N1835	33	Female	3350	8	MNH	Assisted vaginal delivery	33	Alive
N1836	33	Male	3350	9	MNH	Caesarean section	28.6018	Alive
N1837	33	Male	3300	8	MNH	Caesarean section	34	Alive
N1838	33	Female	3300	9	MNH	Caesarean section	26	Alive
N1839	33	Male	3300	10	Referral	Caesarean section	25	Alive
N1840	33	Female	3220	10	MNH	Caesarean section	29.3415	Alive
N1841	33	Female	3190	10	MNH	Caesarean section	33	Alive
N1842	33	Female	3110	10	MNH	Caesarean section	33	Alive
N1843	33	Female	3000	8.76675	Referral	SVD	40.3186	Died
N1844	33	Female	3000	10	MNH	SVD	17.7935	Alive
N1845	33	Female	2900	10	MNH	Caesarean section	33	Alive
N1846	33	Female	2900	10	MNH	Caesarean section	30	Alive
N1847	33	Female	2800	10	MNH	Caesarean section	34	Alive
N1848	33	Male	2800	8	MNH	Caesarean section	28.9897	Alive
N1849	33	Male	2750	8	MNH	SVD	30	Died
N1850	33	Female	2630	9	MNH	SVD	24.8929	Alive
N1851	33	Male	2600	10	MNH	SVD	29	Alive
N1852	33	Female	2600	9	MNH	Caesarean section	28	Alive
N1853	33	Female	2600	10	MNH	Caesarean section	27	Alive
N1854	33	Male	2480	10	MNH	SVD	23	Alive
N1855	33	Male	2470	9	MNH	Caesarean section	28	Alive
N1856	33	Male	2400	10	Referral	Caesarean section	33	Alive
N1857	33	Female	2400	9	MNH	Caesarean section	35.3094	Alive
N1858	33	Female	2360	10	MNH	Caesarean section	25	Alive
N1859	33	Female	2320	10	MNH	Caesarean section	26.5854	Alive
N1860	33	Male	2300	9	MNH	SVD	22	Alive
N1861	33	Male	2290	10	MNH	SVD	25	Alive
N1862	33	Male	2290	10	MNH	Caesarean section	33.6358	Alive
N1863	33	Female	2260	10	MNH	SVD	23	Alive
N1864	33	Male	2240	10	MNH	Caesarean section	41.9439	Alive
N1865	33	Male	2220	10	MNH	SVD	32	Alive
N1866	33	Male	2210	9	MNH	Caesarean section	18	Alive
N1867	33	Male	2200	9	MNH	SVD	27	Alive
N1868	33	Female	2200	9	Referral	Caesarean section	26.9259	Alive
N1869	33	Male	2200	9	Referral	Caesarean section	31.8567	Alive
N1870	33	Female	2180	10	MNH	SVD	25	Alive
N1871	33	Male	2170	10	MNH	Caesarean section	32	Alive
N1872	33	Female	2150	9	MNH	SVD	23	Alive
N1873	33	Female	2140	8	MNH	Caesarean section	30	Alive
N1874	33	Male	2130	8	MNH	Caesarean section	20	Alive
N1875	33	Male	2120	10	MNH	Caesarean section	28.7843	Died
N1876	33	Male	2100	9	MNH	SVD	30	Alive
N1877	33	Female	2100	10	MNH	SVD	30	Alive
N1878	33	Female	2100	9	MNH	Caesarean section	24	Alive
N1879	33	Female	2100	10	MNH	Caesarean section	19	Alive
N1880	33	Female	2100	10	MNH	Caesarean section	24.5934	Alive
N1881	33	Male	2080	9	MNH	Caesarean section	33	Alive
N1882	33	Female	2010	10	MNH	Caesarean section	32	Alive
N1883	33	Female	2000	10	MNH	SVD	34	Alive
N1884	33	Female	2000	10	MNH	Caesarean section	27	Alive
N1885	33	Female	2000	4	MNH	SVD	27	Alive
N1886	33	Female	2000	10	MNH	Caesarean section	26	Alive
N1887	33	Female	2000	8	MNH	SVD	24	Alive
N1888	33	Female	1990	8	MNH	Caesarean section	22	Alive
N1889	33	Female	1980	10	MNH	Caesarean section	44.9743	Alive
N1890	33	Male	1950	9	MNH	Caesarean section	33	Alive
N1891	33	Male	1940	9	MNH	Caesarean section	25	Died
N1892	33	Male	1900	6	MNH	Caesarean section	38	Alive
N1893	33	Male	1900	9	MNH	SVD	20	Died
N1894	33	Male	1900	9	MNH	Caesarean section	28.9097	Alive
N1895	33	Male	1900	10	Referral	SVD	28.7677	Alive
N1896	33	Male	1890	7	MNH	Caesarean section	26	Alive
N1897	33	Male	1870	10	MNH	SVD	23	Alive
N1898	33	Male	1860	8	MNH	Caesarean section	28	Alive
N1899	33	Male	1850	9	MNH	Caesarean section	33	Alive
N1900	33	Female	1820	10	MNH	SVD	19	Alive
N1901	33	Male	1800	8	MNH	Caesarean section	38	Died
N1902	33	Female	1800	10	MNH	Caesarean section	26	Alive
N1903	33	Male	1800	10	Referral	SVD	29.3501	Died
N1904	33	Female	1800	10	Referral	Caesarean section	25.1993	Alive
N1905	33	Male	1780	5	MNH	Caesarean section	32	Alive
N1906	33	Female	1720	9	MNH	SVD	27	Alive
N1907	33	Female	1700	10	MNH	Caesarean section	23	Alive
N1908	33	Female	1700	10	MNH	Caesarean section	22.8332	Alive
N1909	33	Female	1650	9	MNH	Caesarean section	27	Alive
N1910	33	Female	1620	8	MNH	Caesarean section	32	Alive
N1911	33	Female	1620	8	MNH	Caesarean section	29	Alive
N1912	33	Female	1620	10	MNH	Caesarean section	25.042	Alive
N1913	33	Female	1600	10	MNH	Assisted vaginal delivery	32	Alive
N1914	33	Male	1600	9	Referral	SVD	18	Alive
N1915	33	Female	1600	10	MNH	Caesarean section	32.522	Alive
N1916	33	Female	1570	10	MNH	SVD	21	Alive
N1917	33	Female	1560	9	MNH	Caesarean section	25	Alive
N1918	33	Female	1550	6	MNH	Caesarean section	30	Died
N1919	33	Female	1540	9	MNH	SVD	34	Alive
N1920	33	Female	1530	9	MNH	SVD	34	Alive
N1921	33	Female	1530	9	MNH	Caesarean section	29	Alive
N1922	33	Female	1500	10	MNH	SVD	27	Alive
N1923	33	Male	1500	9	MNH	SVD	24.7537	Alive
N1924	33	Male	1470	7	MNH	Caesarean section	23	Died
N1925	33	Female	1440	9	MNH	SVD	32	Alive
N1926	33	Male	1430	10	MNH	SVD	27	Alive
N1927	33	Female	1400	9	MNH	Assisted vaginal delivery	32	Alive
N1928	33	Female	1400	7.51264	Home/born before arrival	SVD	19	Died
N1929	33	Female	1300	9	MNH	SVD	32	Alive
N1930	33	Female	1300	10	Referral	SVD	20.5857	Alive
N1931	33	Male	1260	6	MNH	Caesarean section	27.9009	Alive
N1932	33	Female	1240	10	MNH	Caesarean section	22.5869	Alive
N1933	33	Male	1200	8	MNH	Caesarean section	28	Alive
N1934	33	Female	1200	8	MNH	SVD	22	Alive
N1935	33	Male	1000	9	Referral	SVD	18	Died
N1936	33	Female	1000	8	Referral	SVD	26.5845	Alive
N1937	33	Female	1898.89	8	MNH	Caesarean section	35	Alive
N1938	33	Female	2359.58	10	MNH	Caesarean section	24.2758	Alive
N1939	32	Female	3900	10	Referral	Caesarean section	37	Alive
N1940	32	Male	3750	10	MNH	Caesarean section	27.5626	Alive
N1941	32	Male	3600	10	MNH	Caesarean section	25	Alive
N1942	32	Male	3530	10	MNH	Caesarean section	39.9735	Alive
N1943	32	Female	3500	10	Referral	SVD	22.2314	Alive
N1944	32	Female	3350	10	MNH	Caesarean section	23.3002	Alive
N1945	32	Male	3150	10	MNH	SVD	18	Alive
N1946	32	Female	3120	9	MNH	Caesarean section	39	Alive
N1947	32	Male	3100	10	MNH	Caesarean section	22	Alive
N1948	32	Female	3000	10	Referral	SVD	22	Alive
N1949	32	Female	3000	10	MNH	Caesarean section	21.616	Alive
N1950	32	Female	2900	10	Referral	SVD	28	Alive
N1951	32	Male	2900	9	Referral	SVD	20	Died
N1952	32	Female	2870	10	Referral	Caesarean section	35	Died
N1953	32	Male	2800	10	MNH	Caesarean section	36	Alive
N1954	32	Male	2800	10	MNH	Caesarean section	28	Alive
N1955	32	Female	2800	9	MNH	Caesarean section	18	Alive
N1956	32	Male	2700	10	Referral	SVD	35	Died
N1957	32	Male	2600	10	MNH	Caesarean section	29	Alive
N1958	32	Female	2590	7	MNH	Caesarean section	21	Alive
N1959	32	Male	2400	8	MNH	SVD	22	Alive
N1960	32	Male	2400	8	MNH	Caesarean section	20	Alive
N1961	32	Male	2355	10	MNH	Caesarean section	23.9568	Alive
N1962	32	Male	2350	10	Referral	SVD	21	Alive
N1963	32	Female	2320	10	MNH	SVD	32	Alive
N1964	32	Female	2300	10	Referral	Caesarean section	37	Alive
N1965	32	Female	2300	10	MNH	SVD	19	Alive
N1966	32	Male	2300	10	Referral	SVD	21.4109	Alive
N1967	32	Female	2240	8.58636	Referral	SVD	44	Alive
N1968	32	Female	2240	10	MNH	SVD	22.855	Alive
N1969	32	Female	2220	9	MNH	Caesarean section	20	Alive
N1970	32	Female	2160	10	MNH	SVD	40	Died
N1971	32	Female	2100	9	MNH	SVD	31	Died
N1972	32	Female	2100	10	Referral	Caesarean section	31	Alive
N1973	32	Male	2080	6	MNH	Assisted vaginal delivery	40	Alive
N1974	32	Male	2080	10	MNH	Caesarean section	19	Alive
N1975	32	Female	2060	8	MNH	Caesarean section	26	Alive
N1976	32	Male	2000	6	MNH	SVD	48	Died
N1977	32	Female	2000	10	MNH	Caesarean section	30	Alive
N1978	32	Female	2000	10	Referral	SVD	28	Alive
N1979	32	Male	2000	9	MNH	SVD	26	Alive
N1980	32	Female	2000	10	Referral	SVD	21	Alive
N1981	32	Female	2000	8	Referral	SVD	20	Alive
N1982	32	Male	1970	9	MNH	Caesarean section	25	Alive
N1983	32	Male	1960	6	MNH	SVD	28	Alive
N1984	32	Female	1940	10	MNH	Caesarean section	32.7175	Alive
N1985	32	Male	1900	6	MNH	Caesarean section	34	Died
N1986	32	Male	1900	10	MNH	SVD	21	Died
N1987	32	Female	1900	9	Referral	SVD	24.3069	Died
N1988	32	Female	1900	6	MNH	Assisted vaginal delivery	15.5016	Alive
N1989	32	Male	1900	10	MNH	SVD	25.3157	Alive
N1990	32	Female	1870	10	MNH	SVD	29	Alive
N1991	32	Male	1860	10	MNH	SVD	29.8483	Alive
N1992	32	Female	1820	9	MNH	Caesarean section	20	Alive
N1993	32	Male	1820	9	MNH	SVD	27.7574	Alive
N1994	32	Male	1810	7	MNH	Caesarean section	29	Alive
N1995	32	Male	1800	9	MNH	Caesarean section	30	Died
N1996	32	Female	1800	10	MNH	Caesarean section	30	Alive
N1997	32	Male	1800	10	MNH	Caesarean section	28	Alive
N1998	32	Male	1780	10	MNH	SVD	28	Alive
N1999	32	Female	1780	9	MNH	Caesarean section	27	Alive
[truncated: 15,022 more rows]
